# Supplementary material for: Systematics, conservation and morphology of the spider genus Tayshaneta (Araneae, Leptonetidae) in Central Texas Caves
Source: Zookeys. 2012 Jan 23;(167):1–102. doi: 10.3897/zookeys.167.1833 (PMC3272638; doi:10.3897/zookeys.167.1833)
Supplement: XML Treatment for Tayshaneta [file zookeys.167.1833-treatment1.xml]

<!DOCTYPE tp:taxon-treatment
  PUBLIC "-//TaxonX//DTD Taxonomic Treatment Publishing DTD v0 20100105//EN" "tax-treatment-NSO.dtd">
<tp:taxon-treatment xmlns:tp="http://www.plazi.org/taxpub"><tp:treatment-meta><mixed-citation publication-type="journal"><person-group><name><surname>Ledford</surname><given-names>Joel</given-names></name><name><surname>Paquin</surname><given-names>Pierre</given-names></name><name><surname>Cokendolpher</surname><given-names>James</given-names></name><name><surname>Campbell</surname><given-names>Josh</given-names></name><name><surname>Griswold</surname><given-names>Charles</given-names></name></person-group><article-title>Systematics, conservation and morphology of the spider genus 
                    <italic>Tayshaneta</italic> (Araneae, Leptonetidae) in Central Texas Caves
                </article-title><source>Zookeys</source><day>23</day><month>1</month><year>2012</year><volume>2012</volume><issue>167</issue><fpage>1</fpage><lpage>102</lpage><pub-id pub-id-type="doi">10.3897/zookeys.167.1833</pub-id></mixed-citation></tp:treatment-meta><tp:nomenclature><tp:taxon-name>
                            <tp:taxon-name-part taxon-name-part-type="genus">Tayshaneta</tp:taxon-name-part>
                        <object-id xmlns:xlink="http://www.w3.org/1999/xlink" xlink:type="simple">http://species-id.net/wiki/Tayshaneta</object-id>
                        </tp:taxon-name><tp:taxon-authority>Ledford &amp; Griswold, in Ledford et al. 2011</tp:taxon-authority><tp:nomenclature-citation-list><tp:nomenclature-citation><tp:taxon-name>Leptoneta</tp:taxon-name><comment><xref ref-type="bibr" rid="B40">Simon 1872</xref> (in part); <xref ref-type="bibr" rid="B9">Chamberlin and Ivie 1942</xref> (in part); <xref ref-type="bibr" rid="B19">Gertsch 1974</xref> (in part).</comment></tp:nomenclature-citation><tp:nomenclature-citation><tp:taxon-name>Neoleptoneta</tp:taxon-name><comment><xref ref-type="bibr" rid="B4">Brignoli 1972</xref> (in part); <xref ref-type="bibr" rid="B6">Brignoli 1977</xref> (in part); <xref ref-type="bibr" rid="B33">Platnick 1986</xref> (in part); <xref ref-type="bibr" rid="B12">Cokendolpher and Reddell 2001</xref> (in part); <xref ref-type="bibr" rid="B13">Cokendolpher 2004</xref> (in part); <xref ref-type="bibr" rid="B22">Ledford et al. 2011</xref> (in part).</comment></tp:nomenclature-citation><tp:nomenclature-citation><tp:taxon-name>Tayshaneta</tp:taxon-name><comment> Ledford and Griswold, in <xref ref-type="bibr" rid="B22">Ledford et al. 2011</xref>: 334-388</comment></tp:nomenclature-citation></tp:nomenclature-citation-list></tp:nomenclature><tp:treatment-sec sec-type="Type species"><title>Type species.</title><p><italic><tp:taxon-name>Leptoneta coeca</tp:taxon-name></italic> Chamberlin &amp; Ivie, 1942.</p></tp:treatment-sec><tp:treatment-sec sec-type="Nomen dubium"><title>Nomen dubium.</title><p><italic><tp:taxon-name>Leptoneta furtiva</tp:taxon-name></italic> (Gertsch, 1974) is described on on the basis of a single female specimen from Blackwell, Nolan County, Texas. The holotype is in poor condition, missing most of its appendages and genitalia. Efforts to recollect the species at the type locality have proven unsuccessful and the lack of diagnostic features prevents its diagnosis from any other <italic><tp:taxon-name>Tayshaneta</tp:taxon-name></italic> species. <italic><tp:taxon-name>Leptoneta uvaldea</tp:taxon-name></italic> (Gertsch, 1974) was <!--PageBreak-->described from Story Cave, Uvalde County, Texas, based on a single female specimen. While the holotype is in good condition, the genitalia are damaged and it cannot be separated from any other <italic><tp:taxon-name>Tayshaneta</tp:taxon-name></italic> species. Furthermore, the type locality, Story Cave, is widely recognized as a lost cave somewhere on the Marneldo Ranch (A. Gluesenkamp, pers. comm.). Given their lack of diagnostic features, both species are declared <italic>nomena dubia</italic> until additional specimens near the type localities can be obtained.</p></tp:treatment-sec><tp:treatment-sec sec-type="Diagnosis"><title>Diagnosis.</title><p><italic><tp:taxon-name>Tayshaneta</tp:taxon-name></italic> is separated from all other leptonetids by having males with a recurved to straight retrolateral spine on the palpal tibia (<xref ref-type="fig" rid="F32">Figs 32A–F</xref>) and females with short spermathecal stalks bearing large circular to oval heads (<xref ref-type="fig" rid="F52">Figs 52</xref><xref ref-type="fig" rid="F53"/><xref ref-type="fig" rid="F54">-54</xref>).</p></tp:treatment-sec><tp:treatment-sec sec-type="Putative synapomorphies"><title>Putative synapomorphies.</title><p>Species of <italic><tp:taxon-name>Tayshaneta</tp:taxon-name></italic> are united by the unique conformation of the female genitalia, with short spermathecal stalks bearing large heads (<xref ref-type="fig" rid="F52">Figs 52</xref><xref ref-type="fig" rid="F53"/><xref ref-type="fig" rid="F54">–54</xref>) and the recurved to straight retrolateral spine on the male palpal tibia (<xref ref-type="fig" rid="F32">Figs 32A–F</xref>).</p></tp:treatment-sec><tp:treatment-sec sec-type="Description"><title>Description.</title><p>Total length 1.0-1.98. Carapace depigmented to orange-brown; oval and covered by fine, irregular sculpturing which refracts light producing a distinctive iridescence (<xref ref-type="fig" rid="F10">Figs 10A, C</xref>), sparsely setose, length 0.88-1.8× width. Eyes present, reduced, or absent with the PME displaced posteriad of the AEG (<xref ref-type="fig" rid="F10">Fig. 10B</xref>), elevated to flattened in lateral profile (<xref ref-type="fig" rid="F10">Fig. 10E</xref>); chelicerae free and with lateral stridulatory file (<xref ref-type="fig" rid="F10">Fig. 10E</xref>). Sternum triangular to subquadrate (<xref ref-type="fig" rid="F10">Fig. 10D</xref>); abdomen pale yellow to dark brown, lacking distinctive pattern. Colulus triangular, ALS cylindrical, PMS and PLS comb-like, with a linear row of 6–10 aciniform gland spigots (<xref ref-type="fig" rid="F11">Figs 11A–C</xref>). Legs elongate and thin, femur I 1.0–2.26× carapace length; formula I, IV, II, III, covered in fine setae and with few scattered spines; patellar and tibial glands triangular with single, large pores; metatarsus III with ventroapical preening comb. Male palpal tarsus divided or tapering apically, with a middorsal division (<xref ref-type="fig" rid="F31">Figs 31A–F</xref>); tibia with a single recurved to straight retrolateral spine on an elevated base surrounded by elongate setae and 2–4 paddle-shaped setae (<xref ref-type="fig" rid="F32">Figs 32A–F</xref>); palpal bulb oval, longer than wide, with an apically situated embolus (E, <xref ref-type="fig" rid="F33">Figs 33</xref><xref ref-type="fig" rid="F34"/><xref ref-type="fig" rid="F35"/><xref ref-type="fig" rid="F36"/><xref ref-type="fig" rid="F37"/><xref ref-type="fig" rid="F38"/><xref ref-type="fig" rid="F39"/><xref ref-type="fig" rid="F40"/><xref ref-type="fig" rid="F41"/><xref ref-type="fig" rid="F42"/><xref ref-type="fig" rid="F43"/><xref ref-type="fig" rid="F44"/><xref ref-type="fig" rid="F45"/><xref ref-type="fig" rid="F46"/><xref ref-type="fig" rid="F47"/><xref ref-type="fig" rid="F48"/><xref ref-type="fig" rid="F49"/><xref ref-type="fig" rid="F50"/><xref ref-type="fig" rid="F51">–51</xref>) and an oval prolateral lobe (PL, <xref ref-type="fig" rid="F33">Figs 33</xref><xref ref-type="fig" rid="F34"/><xref ref-type="fig" rid="F35"/><xref ref-type="fig" rid="F36"/><xref ref-type="fig" rid="F37"/><xref ref-type="fig" rid="F38"/><xref ref-type="fig" rid="F39"/><xref ref-type="fig" rid="F40"/><xref ref-type="fig" rid="F41"/><xref ref-type="fig" rid="F42"/><xref ref-type="fig" rid="F43"/><xref ref-type="fig" rid="F44"/><xref ref-type="fig" rid="F45"/><xref ref-type="fig" rid="F46"/><xref ref-type="fig" rid="F47"/><xref ref-type="fig" rid="F48"/><xref ref-type="fig" rid="F49"/><xref ref-type="fig" rid="F50"/><xref ref-type="fig" rid="F51">–51</xref>); ventral sclerite present (VS, <xref ref-type="fig" rid="F33">Figs 33</xref>, <xref ref-type="fig" rid="F37">37</xref>, <xref ref-type="fig" rid="F39">39</xref><xref ref-type="fig" rid="F40"/><xref ref-type="fig" rid="F41">–41</xref>, <xref ref-type="fig" rid="F44">44</xref><xref ref-type="fig" rid="F45"/><xref ref-type="fig" rid="F46"/><xref ref-type="fig" rid="F47"/><xref ref-type="fig" rid="F48"/><xref ref-type="fig" rid="F49"/><xref ref-type="fig" rid="F50">–50</xref>) or absent (<xref ref-type="fig" rid="F34">Figs 34</xref><xref ref-type="fig" rid="F35"/><xref ref-type="fig" rid="F36">–36</xref>, <xref ref-type="fig" rid="F38">38</xref>, <xref ref-type="fig" rid="F42">42</xref>, <xref ref-type="fig" rid="F43">43</xref>, <xref ref-type="fig" rid="F51">51</xref>), consisting of a single spine; retrolateral sclerite present or absent, curved and weakly invaginated to oval (RS, <xref ref-type="fig" rid="F39">Figs 39</xref><xref ref-type="fig" rid="F40"/><xref ref-type="fig" rid="F41">–41</xref>, <xref ref-type="fig" rid="F49">49</xref><xref ref-type="fig" rid="F50">–50</xref>) or distinctly separated from the bulb (RS, <xref ref-type="fig" rid="F51">Fig. 51</xref>); tarsal organ circular, shallow and with a pair of receptors. Female genitalia (<xref ref-type="fig" rid="F52">Figs 52</xref><xref ref-type="fig" rid="F53"/><xref ref-type="fig" rid="F54">–54</xref>) consisting of a single oval to triangular atrium with a pair of lateral spermathecae bearing large, circular (<xref ref-type="fig" rid="F52">Figs 52A, C–F</xref>; <xref ref-type="fig" rid="F53">53A–B, D–F</xref>; <xref ref-type="fig" rid="F54">54A–C, E</xref>) to elongate heads (<xref ref-type="fig" rid="F53">Figs 53C</xref>, <xref ref-type="fig" rid="F54">54D</xref>) that are covered in fine pores.</p></tp:treatment-sec><tp:treatment-sec sec-type="Composition"><title>Composition. </title><p>Nineteen species, ten of which are described in this paper:</p><p><italic><tp:taxon-name>Tayshaneta anopica</tp:taxon-name></italic> (Gertsch, 1974), <italic><tp:taxon-name>Tayshaneta archambaulti</tp:taxon-name></italic> sp. n., <italic><tp:taxon-name>Tayshaneta bullis</tp:taxon-name></italic> (Cokendolpher, 2004), <italic><tp:taxon-name>Tayshaneta coeca</tp:taxon-name></italic> (Chamberlin &amp; Ivie, 1942), <italic><tp:taxon-name>Tayshaneta concinna</tp:taxon-name></italic> (Gertsch, 1974), <italic><tp:taxon-name>Tayshaneta devia</tp:taxon-name></italic> (Gertsch, 1974), <italic><tp:taxon-name>Tayshaneta emeraldae</tp:taxon-name></italic> sp. n., <italic><tp:taxon-name>Tayshaneta fawcetti</tp:taxon-name></italic> sp. n., <italic><tp:taxon-name>Tayshaneta grubbsi</tp:taxon-name></italic> sp. n., <italic><tp:taxon-name>Tayshaneta madla</tp:taxon-name></italic> sp. n., <italic><tp:taxon-name>Tayshaneta microps</tp:taxon-name></italic> (Gertsch, 1974), <italic><tp:taxon-name>Tayshaneta myopica</tp:taxon-name></italic> (Gertsch, 1974), <italic><tp:taxon-name>Tayshaneta oconnorae</tp:taxon-name></italic> sp. n., <italic><tp:taxon-name>Tayshaneta paraconcinna</tp:taxon-name></italic> (Cokendolpher &amp; Reddell, 2001), <italic><tp:taxon-name>Tayshaneta sandersi</tp:taxon-name></italic>, sp. n., <italic><tp:taxon-name>Tayshaneta sprousei</tp:taxon-name></italic> sp. n., <italic><tp:taxon-name>Tayshaneta valverdae</tp:taxon-name></italic> (Gertsch, 1974), <italic><tp:taxon-name>Tayshaneta vidrio</tp:taxon-name></italic> sp. n., <italic><tp:taxon-name>Tayshaneta whitei</tp:taxon-name></italic> sp. n.</p></tp:treatment-sec><tp:treatment-sec sec-type="Distribution"><title>Distribution.</title><p>Central to West Texas (<xref ref-type="fig" rid="F3">Figs 3</xref>, <xref ref-type="fig" rid="F56">56</xref><xref ref-type="fig" rid="F57"/><xref ref-type="fig" rid="F58"/><xref ref-type="fig" rid="F59"/><xref ref-type="fig" rid="F60"/><xref ref-type="fig" rid="F61">–61</xref>).</p><!--PageBreak--></tp:treatment-sec><tp:taxon-treatment><tp:treatment-meta><mixed-citation publication-type="journal"><person-group><name><surname>Ledford</surname><given-names>Joel</given-names></name><name><surname>Paquin</surname><given-names>Pierre</given-names></name><name><surname>Cokendolpher</surname><given-names>James</given-names></name><name><surname>Campbell</surname><given-names>Josh</given-names></name><name><surname>Griswold</surname><given-names>Charles</given-names></name></person-group><article-title>Systematics, conservation and morphology of the spider genus 
                    <italic>Tayshaneta</italic> (Araneae, Leptonetidae) in Central Texas Caves
                </article-title><source>Zookeys</source><day>23</day><month>1</month><year>2012</year><volume>2012</volume><issue>167</issue><fpage>1</fpage><lpage>102</lpage><pub-id pub-id-type="doi">10.3897/zookeys.167.1833</pub-id></mixed-citation></tp:treatment-meta><tp:nomenclature><tp:taxon-name>
                            <tp:taxon-name-part taxon-name-part-type="genus">Tayshaneta</tp:taxon-name-part>
                            <tp:taxon-name-part taxon-name-part-type="species">anopica</tp:taxon-name-part>
                        <object-id xmlns:xlink="http://www.w3.org/1999/xlink" xlink:type="simple">http://species-id.net/wiki/Tayshaneta_anopica</object-id>
                        </tp:taxon-name><tp:taxon-authority>(Gertsch, 1974)</tp:taxon-authority><xref ref-type="fig" rid="F1">Figs 1A</xref><xref ref-type="fig" rid="F2">2D</xref><xref ref-type="fig" rid="F12">12A–F</xref><xref ref-type="fig" rid="F33">33A–F</xref><xref ref-type="fig" rid="F52">52A–B</xref><xref ref-type="fig" rid="F56">56</xref><tp:nomenclature-citation-list><tp:nomenclature-citation><tp:taxon-name>Leptoneta anopica</tp:taxon-name><comment><xref ref-type="bibr" rid="B19">Gertsch 1974</xref>: 172.</comment></tp:nomenclature-citation><tp:nomenclature-citation><tp:taxon-name>Neoleptoneta anopica</tp:taxon-name><comment> (Gertsch, 1974): <xref ref-type="bibr" rid="B6">Brignoli 1977</xref>: 216; <xref ref-type="bibr" rid="B33">Platnick 1986</xref>: 6; <xref ref-type="bibr" rid="B35">Platnick 2010</xref>.</comment></tp:nomenclature-citation><tp:nomenclature-citation><tp:taxon-name>Tayshaneta anopica</tp:taxon-name><comment> (Gertsch, 1974): <xref ref-type="bibr" rid="B22">Ledford et al. 2011</xref>.</comment></tp:nomenclature-citation></tp:nomenclature-citation-list></tp:nomenclature><tp:treatment-sec sec-type="Type data"><title>Type data.</title><p>Female holotype from Cobb Cave (= Cobb’s Caverns), 15 miles north of Georgetown, Williamson County, Texas, 31-March-1963, J. Reddell, D. McKenzie, <named-content xmlns:xlink="http://www.w3.org/1999/xlink" content-type="dwc:verbatimCoordinates" xlink:type="simple">30.78N, 97.73W</named-content>, (AMNH, examined).</p></tp:treatment-sec><tp:treatment-sec sec-type="Notes"><title>Notes.</title><p>Cobb Cave is also known as Cobb’s Caverns and is located on the Cobb Ranch in Northern Williamson County (<xref ref-type="fig" rid="F1">Figs 1A</xref>, <xref ref-type="fig" rid="F55">55</xref>). The general area of Cobb’s Spring has a long history of occupation by Indians who likely discovered the cave thousands of years ago (K. White, pers. comm.). The cave was first reported by the National Speleological Society in 1948 (K. White, pers. comm.) and briefly operated as a commercial cave from 1962 to 1969.</p></tp:treatment-sec><tp:treatment-sec sec-type="Other material examined"><title>Other material examined.</title><p><bold>USA:</bold> Texas: <bold>Williamson County:</bold> Cobb’s Caverns, 15mi. N. of Georgetown, 30-March-2004, M. Warton, <named-content xmlns:xlink="http://www.w3.org/1999/xlink" content-type="dwc:verbatimCoordinates" xlink:type="simple">30.78N, 97.73W</named-content>, 1♂, (TTU); Cobb’s Caverns, 15mi. N. of Georgetown, 12-October-2004, K. White, <named-content xmlns:xlink="http://www.w3.org/1999/xlink" content-type="dwc:verbatimCoordinates" xlink:type="simple">30.78N, 97.73W</named-content>, 1 ♀, (TMM); Cobb’s Caverns, 15mi. N. of Georgetown, 24-November-2004, P. Paquin, <named-content xmlns:xlink="http://www.w3.org/1999/xlink" content-type="dwc:verbatimCoordinates" xlink:type="simple">30.78N, 97.73W</named-content>, 1 ♀, (TMM); Cobb’s Caverns, 15mi. N. of Georgetown, 7-September-2007, P. Paquin, <named-content xmlns:xlink="http://www.w3.org/1999/xlink" content-type="dwc:verbatimCoordinates" xlink:type="simple">30.78N, 97.73W</named-content>, 1♂, (TMM); Cobb’s Caverns, 15mi. N. of Georgetown, 10-December-2009, P. Paquin, C. Crawford, <named-content xmlns:xlink="http://www.w3.org/1999/xlink" content-type="dwc:verbatimCoordinates" xlink:type="simple">30.78N, 97.73W</named-content>, 3 juvs, (TMM); Corn Cobb’s Cave, 17-July-2008, M. Archambault, J. Ledford, P. Paquin, <named-content xmlns:xlink="http://www.w3.org/1999/xlink" content-type="dwc:verbatimCoordinates" xlink:type="simple">30.75N, 97.73W</named-content>, 1 ♀, (TMM); Corn Cobb’s Cave, 15-October-2008, P. Paquin, Parker, Baird, <named-content xmlns:xlink="http://www.w3.org/1999/xlink" content-type="dwc:verbatimCoordinates" xlink:type="simple">30.75N, 97.73W</named-content>, 1 ♀, (TMM); Corn Cobb’s Cave, 31-October-2008, P. Paquin, Crawford, Parker, <named-content xmlns:xlink="http://www.w3.org/1999/xlink" content-type="dwc:verbatimCoordinates" xlink:type="simple">30.75N, 97.73W</named-content>, 1 ♀, (TMM).</p></tp:treatment-sec><tp:treatment-sec sec-type="Diagnosis"><title>Diagnosis.</title><p><italic><tp:taxon-name>Tayshaneta anopica</tp:taxon-name></italic> may be separated from all <italic><tp:taxon-name>Tayshaneta</tp:taxon-name></italic> species that have a ventral sclerite and an undivided male palpal tarsus, except <italic><tp:taxon-name>Tayshaneta concinna</tp:taxon-name></italic>, <italic><tp:taxon-name>Tayshaneta oconnorae</tp:taxon-name></italic> and <italic><tp:taxon-name>Tayshaneta sandersi</tp:taxon-name></italic>, by the following combination of characters: pigmentation and eyes entirely absent (<xref ref-type="fig" rid="F12">Figs 12A–B</xref>); femur I elongate, 1.7–2.3× carapace length; male retrolateral tibial spine thin, sculptured throughout, length 0.50× tarsus length (<xref ref-type="fig" rid="F33">Fig. 33A</xref>); embolus curved distally and with prominent basal tooth (E, <xref ref-type="fig" rid="F33">Fig. 33D</xref>). Separated from <italic><tp:taxon-name>Tayshaneta concinna</tp:taxon-name></italic>, <italic><tp:taxon-name>Tayshaneta oconnorae</tp:taxon-name></italic> and <italic><tp:taxon-name>Tayshaneta sandersi</tp:taxon-name></italic> by having a straight ventral sclerite (VS, <xref ref-type="fig" rid="F33">Figs 33B, E</xref>) and by the unique shape of the embolus (E, <xref ref-type="fig" rid="F33">Fig. 33D</xref>).</p></tp:treatment-sec><tp:treatment-sec sec-type="Description"><title>Description.</title><p>Complete description of female in <xref ref-type="bibr" rid="B19">Gertsch (1974</xref>: 172). Habitus of female in <xref ref-type="fig" rid="F12">Figs 12D–F</xref>, genitalia as in <xref ref-type="fig" rid="F52">Fig. 52A</xref> and images of egg-sac in <xref ref-type="fig" rid="F2">Figs 2D</xref>, <xref ref-type="fig" rid="F52">52B</xref>.</p><p><bold>Male</bold> (Cobb’s Caverns). Body length 1.38, carapace 0.62 long, 0.45 wide, length 1.36× width. Carapace depigmented to light brown, eyes absent, sparsely setose (<xref ref-type="fig" rid="F12">Figs 12A–C</xref>). Legs elongate and thin, femur I 2.0× carapace length, covered in fine setae.Palpal tarsus entire, tapering apically; retrolateral tibial spine straight, on shallow <!--PageBreak-->base, sculptured throughout, length 0.50× tarsus length (RTS, <xref ref-type="fig" rid="F33">Fig. 33A</xref>). Bulb suboval, length 1.84× width; embolus circular, with prominent basal tooth (E, <xref ref-type="fig" rid="F33">Fig. 33D</xref>), length 1.17× width. Abdomen pale to yellow-brown, without pattern, 0.76 long, 0.54 wide, covered in fine setae.</p><!--PageBreak--><p><bold>Variation</bold> <bold>(<italic>n</italic> = 2).</bold> Total length 1.25–1.38; carapace length 1.19–1.36 × carapace width; femur I length 2.0–2.2 × carapace width.</p><fig id="F12" position="float" orientation="portrait"><label>Figure 12.</label><caption><p><italic><tp:taxon-name>Tayshaneta anopica</tp:taxon-name></italic> (Gertsch, 1974), Cobb’s Cave, Williamson County, Texas (CASC), habitus. <bold>A</bold> <italic><tp:taxon-name>Tayshaneta anopica</tp:taxon-name></italic> male, dorsal <bold>B</bold> <italic><tp:taxon-name>Tayshaneta anopica</tp:taxon-name></italic> male, ventral <bold>C</bold> <italic><tp:taxon-name>Tayshaneta anopica</tp:taxon-name></italic> male, lateral <bold>D</bold> <italic><tp:taxon-name>Tayshaneta anopica</tp:taxon-name></italic> female, dorsal <bold>E</bold> <italic><tp:taxon-name>Tayshaneta anopica</tp:taxon-name></italic> female, ventral <bold>F</bold> <italic><tp:taxon-name>Tayshaneta anopica</tp:taxon-name></italic> female, lateral.</p></caption><graphic xmlns:xlink="http://www.w3.org/1999/xlink" xlink:href="ZooKeys-167-001-g012.jpg" position="float" orientation="portrait" xlink:type="simple"/></fig></tp:treatment-sec><tp:treatment-sec sec-type="Distribution"><title>Distribution.</title><p>Known only from two caves in Williamson County, Texas (<xref ref-type="fig" rid="F1">Figs 1A</xref>, <xref ref-type="fig" rid="F56">56</xref>). Cobb’s Caverns is the largest known cave in the area, however, several smaller karst features occur on the property including Corn Cobb’s Cave (K. White, pers. comm.). The records of <italic><tp:taxon-name>Tayshaneta anopica</tp:taxon-name></italic> from Corn Cobb’s Cave suggest that it may be more broadly distributed in the Cobb’s Spring region.</p></tp:treatment-sec><tp:treatment-sec sec-type="Natural History"><title>Natural History.</title><p>An egg-sac for this species was found with a female specimen from Corn Cobb’s Cave (<xref ref-type="fig" rid="F2">Figs 2D</xref>, <xref ref-type="fig" rid="F52">52B</xref>). The egg-sac was found hanging by a single thread covered with small pebbles and contained two eggs.</p></tp:treatment-sec></tp:taxon-treatment><tp:taxon-treatment><tp:treatment-meta><mixed-citation publication-type="journal"><person-group><name><surname>Ledford</surname><given-names>Joel</given-names></name><name><surname>Paquin</surname><given-names>Pierre</given-names></name><name><surname>Cokendolpher</surname><given-names>James</given-names></name><name><surname>Campbell</surname><given-names>Josh</given-names></name><name><surname>Griswold</surname><given-names>Charles</given-names></name></person-group><article-title>Systematics, conservation and morphology of the spider genus 
                    <italic>Tayshaneta</italic> (Araneae, Leptonetidae) in Central Texas Caves
                </article-title><source>Zookeys</source><day>23</day><month>1</month><year>2012</year><volume>2012</volume><issue>167</issue><fpage>1</fpage><lpage>102</lpage><pub-id pub-id-type="doi">10.3897/zookeys.167.1833</pub-id></mixed-citation></tp:treatment-meta><tp:nomenclature><tp:taxon-name>
                            <tp:taxon-name-part taxon-name-part-type="genus">Tayshaneta</tp:taxon-name-part>
                            <tp:taxon-name-part taxon-name-part-type="species">archambaulti</tp:taxon-name-part>
                        <object-id xmlns:xlink="http://www.w3.org/1999/xlink" xlink:type="simple">urn:lsid:zoobank.org:act:0A3E7B18-3AB5-44F9-AF73-4623ABDD215C</object-id>
                        <object-id xmlns:xlink="http://www.w3.org/1999/xlink" xlink:type="simple">http://species-id.net/wiki/Tayshaneta_archambaulti</object-id>
                        </tp:taxon-name><tp:taxon-status xmlns:xlink="http://www.w3.org/1999/xlink" xlink:type="simple">sp. n.</tp:taxon-status><xref ref-type="fig" rid="F13">Figs 13A–F</xref><xref ref-type="fig" rid="F34">34A–F</xref><xref ref-type="fig" rid="F52">52C</xref><xref ref-type="fig" rid="F58">58</xref></tp:nomenclature><tp:treatment-sec sec-type="Type data"><title>Type data.</title><p>Male holotype from Grapevine Cave, 7 miles west of Wimberly, Hays County, Texas, 18-Nov-2009, J. Ledford, K. O’Connor, <named-content xmlns:xlink="http://www.w3.org/1999/xlink" content-type="dwc:verbatimCoordinates" xlink:type="simple">30.04N, 98.22W</named-content>, (CASC).</p></tp:treatment-sec><tp:treatment-sec sec-type="Etymology"><title>Etymology.</title><p>This species is named in honor of Martin Archambault, fellow caver and friend who helped collect many leptonetids in Texas and Mexico.</p></tp:treatment-sec><tp:treatment-sec sec-type="Other material examined"><title>Other material examined.</title><p><bold>USA: Hays County:</bold> Burnett Ranch Cave, 7mi. W. of Wimberly, 1982, A. Grubbs, <named-content xmlns:xlink="http://www.w3.org/1999/xlink" content-type="dwc:verbatimCoordinates" xlink:type="simple">30.02N, 98.21W</named-content>, 1♂, 2 ♀, 3 juvs (AMNH); Grapevine Cave, 7mi. W. of Wimberly, 26-May-1989, A. Grubbs, <named-content xmlns:xlink="http://www.w3.org/1999/xlink" content-type="dwc:verbatimCoordinates" xlink:type="simple">30.04N, 98.22W</named-content>, 1♂ (AMNH); Grapevine Cave, 7mi. W. of Wimberly, 23-April-1995, A. Grubbs, Vreeland, <named-content xmlns:xlink="http://www.w3.org/1999/xlink" content-type="dwc:verbatimCoordinates" xlink:type="simple">30.04N, 98.22W</named-content>, 1♂, 1 ♀, 5 juvs, (TMM);Grapevine Cave, 7mi. W. of Wimberly, 18-November-2009, J. Ledford, K. O’Connor, <named-content xmlns:xlink="http://www.w3.org/1999/xlink" content-type="dwc:verbatimCoordinates" xlink:type="simple">30.04N, 98.22W</named-content>, 4♂, 5 ♀, 7 juvs, (TMM).</p></tp:treatment-sec><tp:treatment-sec sec-type="Diagnosis"><title>Diagnosis.</title><p><italic><tp:taxon-name>Tayshaneta archambaulti</tp:taxon-name></italic> can be separated from all <italic><tp:taxon-name>Tayshaneta</tp:taxon-name></italic> species that lack a ventral sclerite, except <italic><tp:taxon-name>Tayshaneta coeca</tp:taxon-name></italic> and <italic><tp:taxon-name>Tayshaneta devia</tp:taxon-name></italic>, by the following combination of characters: embolus oval to quadrate, lacking sculpture along its margin (E, <xref ref-type="fig" rid="F34">Fig. 34D</xref>); retrolateral tibial spine short, occupying less than 0.50× the length of the palpal tarsus (RTS, <xref ref-type="fig" rid="F34">Fig. 34A</xref>). Separated from <italic><tp:taxon-name>Tayshaneta devia</tp:taxon-name></italic> by having a retrolateral tibial spine with sculpture along its entire length and from <italic><tp:taxon-name>Tayshaneta coeca</tp:taxon-name></italic> by having the embolus curved distally and extending beyond the apical portion of the bulb (E, <xref ref-type="fig" rid="F34">Fig. 34E</xref>).</p></tp:treatment-sec><tp:treatment-sec sec-type="Description"><title>Description.</title><p><bold>Male</bold> (holotype). Body length 1.35, carapace 0.64 long, 0.56 wide, length 1.13× width. Carapace light brown, eyes reduced, sparsely setose (<xref ref-type="fig" rid="F13">Figs 13A–F</xref>). Legs elongate and thin, femur I 1.5× carapace length, covered in fine setae with few scattered spines.Palpal tarsus entire, tapering apically; retrolateral tibial spine weakly recurved, on weakly elevated base, sculptured throughout, length 0.32× tarsus length (RTS, <xref ref-type="fig" rid="F34">Fig. 34A</xref>). Bulb suboval, length 1.71× width; embolus oval to quadrate (E, <xref ref-type="fig" rid="F34">Fig. 34D</xref>), length 2.0× width. Abdomen pale to yellow-brown, without pattern, 0.70 long, 0.54 wide, covered in fine setae.</p><!--PageBreak--><!--PageBreak--><fig id="F13" position="float" orientation="portrait"><label>Figure 13.</label><caption><p><italic><tp:taxon-name>Tayshaneta archambaulti</tp:taxon-name></italic> sp. n., Burnett Ranch Cave, Hays County, Texas (AMNH), habitus. <bold>A</bold> <italic><tp:taxon-name>Tayshaneta archambaulti</tp:taxon-name></italic> male, dorsal <bold>B</bold> <italic><tp:taxon-name>Tayshaneta archambaulti</tp:taxon-name></italic> male, ventral <bold>C</bold> <italic><tp:taxon-name>Tayshaneta archambaulti</tp:taxon-name></italic> male, lateral <bold>D</bold> <italic><tp:taxon-name>Tayshaneta archambaulti</tp:taxon-name></italic> female, dorsal <bold>E</bold> <italic><tp:taxon-name>Tayshaneta archambaulti</tp:taxon-name></italic> female, ventral <bold>F</bold> <italic><tp:taxon-name>Tayshaneta archambaulti</tp:taxon-name></italic> female, lateral.</p></caption><graphic xmlns:xlink="http://www.w3.org/1999/xlink" xlink:href="ZooKeys-167-001-g013.jpg" position="float" orientation="portrait" xlink:type="simple"/></fig><p><bold>Variation</bold> <bold>(<italic>n</italic> = 4).</bold> Total length 1.34–1.63; carapace length 0.88–1.36 × carapace width; length femur I 1.35–1.65 × carapace width.</p><p><bold>Female</bold> (Grapevine Cave). Body length 1.32, carapace 0.63 long, 0.51 wide, length 1.25× width. Pigmentation and setation same as for male (<xref ref-type="fig" rid="F13">Figs 13D–F</xref>). Legs elongate and thin, femur I 1.34× carapace length, covered in fine setae with few scattered spines.Atrium oval, length 0.51× width, spermathecae with twisted stalks and large, circular heads (<xref ref-type="fig" rid="F52">Fig. 52C</xref>). Abdomen pale to yellow-brown, without pattern, 0.69 long, 0.54 wide, covered in fine setae.</p><p><bold>Variation (<italic>n</italic> = 4).</bold> Total length 1.32–1.72; carapace length 1.20–1.29 × carapace width; length femur I 1.34–1.75 × carapace width.</p></tp:treatment-sec><tp:treatment-sec sec-type="Distribution"><title>Distribution.</title><p>This species is known only from Burnett Ranch Cave and Grapevine Cave in southwestern Hays County (<xref ref-type="fig" rid="F58">Fig. 58</xref>).</p></tp:treatment-sec><tp:treatment-sec sec-type="Natural History"><title>Natural History.</title><p>Individuals for this species were collected throughout Grapevine Cave, however, most specimens were encountered at the base of the cave’s vertical entrance in the twilight area under stones. They were collected in fine sheet webs similar to other <italic><tp:taxon-name>Tayshaneta</tp:taxon-name></italic> species.</p></tp:treatment-sec></tp:taxon-treatment><tp:taxon-treatment><tp:treatment-meta><mixed-citation publication-type="journal"><person-group><name><surname>Ledford</surname><given-names>Joel</given-names></name><name><surname>Paquin</surname><given-names>Pierre</given-names></name><name><surname>Cokendolpher</surname><given-names>James</given-names></name><name><surname>Campbell</surname><given-names>Josh</given-names></name><name><surname>Griswold</surname><given-names>Charles</given-names></name></person-group><article-title>Systematics, conservation and morphology of the spider genus 
                    <italic>Tayshaneta</italic> (Araneae, Leptonetidae) in Central Texas Caves
                </article-title><source>Zookeys</source><day>23</day><month>1</month><year>2012</year><volume>2012</volume><issue>167</issue><fpage>1</fpage><lpage>102</lpage><pub-id pub-id-type="doi">10.3897/zookeys.167.1833</pub-id></mixed-citation></tp:treatment-meta><tp:nomenclature><tp:taxon-name>
                            <tp:taxon-name-part taxon-name-part-type="genus">Tayshaneta</tp:taxon-name-part>
                            <tp:taxon-name-part taxon-name-part-type="species">bullis</tp:taxon-name-part>
                        <object-id xmlns:xlink="http://www.w3.org/1999/xlink" xlink:type="simple">http://species-id.net/wiki/Tayshaneta_bullis</object-id>
                        </tp:taxon-name><tp:taxon-authority>(Cokendolpher, 2004)</tp:taxon-authority><xref ref-type="fig" rid="F14">Figs 14A–F</xref><xref ref-type="fig" rid="F35">35A–F</xref><xref ref-type="fig" rid="F52">52D</xref><xref ref-type="fig" rid="F59">59</xref><tp:nomenclature-citation-list><tp:nomenclature-citation><tp:taxon-name>Neoleptoneta bullis</tp:taxon-name><comment><xref ref-type="bibr" rid="B13">Cokendolpher 2004</xref>: 65.</comment></tp:nomenclature-citation><tp:nomenclature-citation><tp:taxon-name>Tayshaneta bullis</tp:taxon-name><comment> (Cokendolpher, 2004): <xref ref-type="bibr" rid="B22">Ledford et al. 2011</xref>.</comment></tp:nomenclature-citation></tp:nomenclature-citation-list></tp:nomenclature><tp:treatment-sec sec-type="Type data"><title>Type data.</title><p>Male holotype from Up the Creek Cave, Camp Bullis, Bexar County, Texas, 10-September-1998, J. Cokendolpher, J. Reddell, J. Krejca, M. Reyes, <named-content xmlns:xlink="http://www.w3.org/1999/xlink" content-type="dwc:verbatimCoordinates" xlink:type="simple">29.63N, 98.55W</named-content>, (AMNH, examined).</p></tp:treatment-sec><tp:treatment-sec sec-type="Notes"><title>Notes.</title><p>Two female specimens from Hills and Dale’s Pit are tentatively assigned to this species based on the similarity of the female genitalia and by having identical COI and 28s rDNA sequences to specimens collected in Up the Creek Cave.</p></tp:treatment-sec><tp:treatment-sec sec-type="Other material examined"><title>Other material examined.</title><p><bold>USA:</bold> Texas: <bold>Bexar County:</bold> Up the Creek Cave, Camp Bullis, 30-March-1995, J. Cokendolpher, J. Reddell, M. Reyes, J. Krejca <named-content xmlns:xlink="http://www.w3.org/1999/xlink" content-type="dwc:verbatimCoordinates" xlink:type="simple">29.63N, 98.55W</named-content>, 4 ♀, (TMM); Up the Creek Cave, Camp Bullis, 5-October-1995, J. Cokendolpher, J. Reddell, M. Reyes, J. Krejca, <named-content xmlns:xlink="http://www.w3.org/1999/xlink" content-type="dwc:verbatimCoordinates" xlink:type="simple">29.63N, 98.55W</named-content>, 1♂, 3 ♀, (TMM); Up the Creek Cave, Camp Bullis, 5-October-1995, J. Cokendolpher, J. Reddell, M. Reyes, J. Krejca, <named-content xmlns:xlink="http://www.w3.org/1999/xlink" content-type="dwc:verbatimCoordinates" xlink:type="simple">29.63N, 98.55W</named-content>, 1♂, 1 ♀, (CASC); Up the Creek Cave, Camp Bullis, 5-October-1995, J. Cokendolpher, J. Reddell, M. Reyes, J. Krejca, <named-content xmlns:xlink="http://www.w3.org/1999/xlink" content-type="dwc:verbatimCoordinates" xlink:type="simple">29.63N, 98.55W</named-content>, 1♂, 1 ♀, (TTU); Up the Creek Cave, Camp Bullis, 14-November-1995, J. Cokendolpher, J. Reddell, M. Reyes, J. Krejca, <named-content xmlns:xlink="http://www.w3.org/1999/xlink" content-type="dwc:verbatimCoordinates" xlink:type="simple">29.63N, 98.55W</named-content>, 1♂, (TTU); Up the Creek Cave, Camp Bullis, 10-September-1998, J. Krejca, J. Reddell, M. Reyes, <named-content xmlns:xlink="http://www.w3.org/1999/xlink" content-type="dwc:verbatimCoordinates" xlink:type="simple">29.63N, 98.55W</named-content>, 2♂, 2 ♀, 2 juvs, (TTU); Up the Creek Cave, Camp Bullis, 4-November-1998, J. Krejca, J. Reddell, M. Reyes, <named-content xmlns:xlink="http://www.w3.org/1999/xlink" content-type="dwc:verbatimCoordinates" xlink:type="simple">29.63N, 98.55W</named-content>, 2♂, 1 ♀, (TTU); UTSA Area, Hills and Dale’s Pit, 28-October-2000, K. White, H. Bechtol<!--PageBreak--><!--PageBreak-->, <named-content xmlns:xlink="http://www.w3.org/1999/xlink" content-type="dwc:verbatimCoordinates" xlink:type="simple">29.59N, 98.63W</named-content>, 1 ♀, (TTU);Up the Creek Cave, Camp Bullis, 16-January-2002, J. Krejca, Engelhard, Schuman, <named-content xmlns:xlink="http://www.w3.org/1999/xlink" content-type="dwc:verbatimCoordinates" xlink:type="simple">29.63N, 98.55W</named-content>, 1♂, 1 ♀, (TTU); Up the Creek Cave, Camp Bullis, 6-August-2008, P. Sprouse, <named-content xmlns:xlink="http://www.w3.org/1999/xlink" content-type="dwc:verbatimCoordinates" xlink:type="simple">29.63N, 98.55W</named-content>, 1 ♀, (TMM).</p></tp:treatment-sec><tp:treatment-sec sec-type="Diagnosis"><title>Diagnosis.</title><p><italic><tp:taxon-name>Tayshaneta bullis</tp:taxon-name></italic> can be separated from all other <italic><tp:taxon-name>Tayshaneta</tp:taxon-name></italic> species that lack a ventral sclerite by having an elongate retrolateral tibial spine at least 0.5× the length of the palpal tarsus (RTS, <xref ref-type="fig" rid="F35">Fig. 35A</xref>) and a distinctly quadrate shaped embolus (E, <xref ref-type="fig" rid="F35">Fig. 35D</xref>).</p></tp:treatment-sec><tp:treatment-sec sec-type="Description"><title>Description.</title><p>Complete description in <xref ref-type="bibr" rid="B13">Cokendolpher (2004</xref>: 65). Habitus of male and female in <xref ref-type="fig" rid="F14">Figs 14A–F</xref>, scanning electron micrographs of male palp in <xref ref-type="fig" rid="F35">Figs 35A–F</xref> and female genitalia in <xref ref-type="fig" rid="F52">Fig. 52D</xref>.</p><fig id="F14" position="float" orientation="portrait"><label>Figure 14.</label><caption><p><italic><tp:taxon-name>Tayshaneta bullis</tp:taxon-name></italic> (Cokendolpher, 2004), Up the Creek Cave, Camp Bullis, Bexar County, Texas (male holotype AMNH, female TMM), habitus. <bold>A</bold> <italic><tp:taxon-name>Tayshaneta bullis</tp:taxon-name></italic> male, dorsal <bold>B</bold> <italic><tp:taxon-name>Tayshaneta bullis</tp:taxon-name></italic> male, ventral <bold>C</bold> <italic><tp:taxon-name>Tayshaneta bullis</tp:taxon-name></italic> male, lateral <bold>D</bold> <italic><tp:taxon-name>Tayshaneta bullis</tp:taxon-name></italic> female, dorsal <bold>E</bold> <italic><tp:taxon-name>Tayshaneta bullis</tp:taxon-name></italic> female, ventral <bold>F</bold> <italic><tp:taxon-name>Tayshaneta bullis</tp:taxon-name></italic> female, lateral.</p></caption><graphic xmlns:xlink="http://www.w3.org/1999/xlink" xlink:href="ZooKeys-167-001-g014.jpg" position="float" orientation="portrait" xlink:type="simple"/></fig></tp:treatment-sec><tp:treatment-sec sec-type="Distribution"><title>Distribution.</title><p>Known from two caves in Bexar County, Up the Creek Cave on Camp Bullis and Hills and Dale’s Pit (<xref ref-type="fig" rid="F59">Fig. 59</xref>).</p></tp:treatment-sec><tp:treatment-sec sec-type="Natural History"><title>Natural History.</title><p><xref ref-type="bibr" rid="B13">Cokendolpher (2004)</xref> reported on the shape of the egg-sac for this species along with details on their general biology. The egg-sac was covered in small pebbles or detritus similar to that observed for <italic><tp:taxon-name>Tayshaneta anopica</tp:taxon-name></italic> (<xref ref-type="fig" rid="F2">Fig. 2D</xref>, <xref ref-type="fig" rid="F53">53B</xref>). Females were observed to retain sperm for several months and the egg-sacs contained few, relatively large eggs.</p></tp:treatment-sec></tp:taxon-treatment><tp:taxon-treatment><tp:treatment-meta><mixed-citation publication-type="journal"><person-group><name><surname>Ledford</surname><given-names>Joel</given-names></name><name><surname>Paquin</surname><given-names>Pierre</given-names></name><name><surname>Cokendolpher</surname><given-names>James</given-names></name><name><surname>Campbell</surname><given-names>Josh</given-names></name><name><surname>Griswold</surname><given-names>Charles</given-names></name></person-group><article-title>Systematics, conservation and morphology of the spider genus 
                    <italic>Tayshaneta</italic> (Araneae, Leptonetidae) in Central Texas Caves
                </article-title><source>Zookeys</source><day>23</day><month>1</month><year>2012</year><volume>2012</volume><issue>167</issue><fpage>1</fpage><lpage>102</lpage><pub-id pub-id-type="doi">10.3897/zookeys.167.1833</pub-id></mixed-citation></tp:treatment-meta><tp:nomenclature><tp:taxon-name>
                            <tp:taxon-name-part taxon-name-part-type="genus">Tayshaneta</tp:taxon-name-part>
                            <tp:taxon-name-part taxon-name-part-type="species">coeca</tp:taxon-name-part>
                        <object-id xmlns:xlink="http://www.w3.org/1999/xlink" xlink:type="simple">http://species-id.net/wiki/Tayshaneta_coeca</object-id>
                        </tp:taxon-name><tp:taxon-authority>(Chamberlin &amp; Ivie, 1942)</tp:taxon-authority><xref ref-type="fig" rid="F15">Figs 15A–F</xref><xref ref-type="fig" rid="F36">36A–F</xref><xref ref-type="fig" rid="F52">52E</xref><xref ref-type="fig" rid="F58">58</xref><tp:nomenclature-citation-list><tp:nomenclature-citation><tp:taxon-name>Leptoneta coeca</tp:taxon-name><comment><xref ref-type="bibr" rid="B9">Chamberlin and Ivie 1942</xref>: 10; <xref ref-type="bibr" rid="B19">Gertsch 1974</xref>: 170.</comment></tp:nomenclature-citation><tp:nomenclature-citation><tp:taxon-name>Neoleptoneta coeca</tp:taxon-name><comment> (Chamberlin &amp; Ivie, 1942): <xref ref-type="bibr" rid="B6">Brignoli 1977</xref>: 216; <xref ref-type="bibr" rid="B33">Platnick 1986</xref>: 7; Cokendolpher, 2004: 64.</comment></tp:nomenclature-citation><tp:nomenclature-citation><tp:taxon-name>Tayshaneta coeca</tp:taxon-name><comment> (Chamberlin &amp; Ivie, 1942): <xref ref-type="bibr" rid="B22">Ledford et al. 2011</xref>.</comment></tp:nomenclature-citation></tp:nomenclature-citation-list></tp:nomenclature><tp:treatment-sec sec-type="Type data"><title>Type data.</title><p>Male holotype from Heidrich’s Cave, New Braunfels, 20-June-1938, Comal County, Texas, 20-June-1938, <named-content xmlns:xlink="http://www.w3.org/1999/xlink" content-type="dwc:verbatimCoordinates" xlink:type="simple">29.70N, 98.10W</named-content>, (AMNH, formerly in the University of Utah collection, examined).</p></tp:treatment-sec><tp:treatment-sec sec-type="Notes"><title>Notes.</title><p>Heidrich’s Cave was the name used by <xref ref-type="bibr" rid="B9">Chamberlin and Ivie (1942)</xref> for Brehmmer Cave in the original description of the species (<xref ref-type="bibr" rid="B37">Reddell and Cokendolpher 2004</xref>). <xref ref-type="bibr" rid="B19">Gertsch (1974)</xref> considered specimens from Natural Bridge Caverns as conspecific with <italic><tp:taxon-name>Tayshaneta coeca</tp:taxon-name></italic>, however, no illustrations or diagnostic details were provided. Female specimens from Natural Bridges Caverns show similar somatic morphology and genitalia, but cannot be confidently determined in the absence of associated males. While male specimens are reported in <xref ref-type="bibr" rid="B19">Gertsch (1974)</xref> they were not located in collections. Given its proximity to the type locality and morphological similarity the specimens are tentatively maintained as conspecific. In several cases, specimens of <italic><tp:taxon-name>Tayshaneta devia</tp:taxon-name></italic> were difficult to separate from <italic><tp:taxon-name>Tayshaneta coeca</tp:taxon-name></italic> except by the fine details of the retrolateral tibial spine and embolus. Given the geographic disjunction between populations in Comal and Williamson Counties, additional sampling is required in these area, especially on the surface, in order to refine species limits.</p></tp:treatment-sec><tp:treatment-sec sec-type="Other material examined"><title>Other material examined.</title><p><bold>USA:</bold> Texas: <bold>Comal County:</bold> Brehmmer Cave (=Heidrich’s Cave), 5mi. W. of New Braunfels, 19-March-1960, W. Gertsch, W. Ivie, Schrammel<!--PageBreak--><!--PageBreak-->, <named-content xmlns:xlink="http://www.w3.org/1999/xlink" content-type="dwc:verbatimCoordinates" xlink:type="simple">29.70N, 98.10W</named-content>, 1♂, 1 ♀, (AMNH); Coreth Bat Cave, 28-October-1995, J. Reddell, M. Reyes, 1♂, 1 ♀, 1 juv., (TMM); Coreth Bat Cave, 28-October-1995, J. Reddell, M. Reyes, 1 ♂, 1 ♀, (TTU); Guadeloupe River, 19-November-2004, P. Paquin, <named-content xmlns:xlink="http://www.w3.org/1999/xlink" content-type="dwc:verbatimCoordinates" xlink:type="simple">29.81N, 98.17W</named-content>, 3 ♀, (CASC); Natural Bridge Caverns, 13mi. W. of New Braunfels, 23-February-1963, O. Knox, J. Reddell, M. Reyes, <named-content xmlns:xlink="http://www.w3.org/1999/xlink" content-type="dwc:verbatimCoordinates" xlink:type="simple">29.70N, 98.10W</named-content>, 1 ♀, (TMM); Natural Bridge Caverns, 13mi. W. of New Braunfels, 13-July-1963, J. Reddell, <named-content xmlns:xlink="http://www.w3.org/1999/xlink" content-type="dwc:verbatimCoordinates" xlink:type="simple">29.70N, 98.10W</named-content>, 2 ♀, 3 juvs, (TMM); Natural Bridge Caverns, 13mi. W. New of Braunfels, 23-September-1989, O. Knox, J. Reddell, M. Reyes, <named-content xmlns:xlink="http://www.w3.org/1999/xlink" content-type="dwc:verbatimCoordinates" xlink:type="simple">29.70N, 98.10W</named-content>, 1 ♀, (TMM); Natural Bridge Caverns, 13mi. W. of New Braunfels, 1-March-1990, O. Knox, J. Reddell, M. Reyes, <named-content xmlns:xlink="http://www.w3.org/1999/xlink" content-type="dwc:verbatimCoordinates" xlink:type="simple">29.70N, 98.10W</named-content>, 1 ♀, (TTU); 7mi. W. of New Braunfels, 27-January-1995, A. Grubbs, 3 ♂, 2 ♀, 1 juv. (TMM); <bold>Hays County:</bold> Freeman Crawl, 8-August-2009, P. Sprouse, 1 juv., (TMM); Hackberry Cave, 7-May-2009, P. Sprouse, <named-content xmlns:xlink="http://www.w3.org/1999/xlink" content-type="dwc:verbatimCoordinates" xlink:type="simple">30.01N, 97.94W</named-content>, 1 ♂, 3 juvs, (TMM); Hackberry Cave, 13-October-2009, P. Sprouse, <named-content xmlns:xlink="http://www.w3.org/1999/xlink" content-type="dwc:verbatimCoordinates" xlink:type="simple">30.01N, 97.94W</named-content>, 2 ♂, 2 ♀, 2 juvs, (TMM); McCarty Cave, 14-October-2009, P. Sprouse, <named-content xmlns:xlink="http://www.w3.org/1999/xlink" content-type="dwc:verbatimCoordinates" xlink:type="simple">29.85N, 97.99W</named-content>, 1 ♀, 1 juv., (TMM); McGlothlin Sink, 26-May-1989, A. Grubbs, J. Reddell, M. Reyes, <named-content xmlns:xlink="http://www.w3.org/1999/xlink" content-type="dwc:verbatimCoordinates" xlink:type="simple">29.92N, 97.94W</named-content>, 1 ♂, 1 ♀, 4 juvs, (TMM); Root Beard Cave, 14-March-2005, P. Paquin, <named-content xmlns:xlink="http://www.w3.org/1999/xlink" content-type="dwc:verbatimCoordinates" xlink:type="simple">29.97N, 97.98W</named-content>, 2 ♂, (CASC); Root Beard Cave, 7-June-2009, P. Sprouse, <named-content xmlns:xlink="http://www.w3.org/1999/xlink" content-type="dwc:verbatimCoordinates" xlink:type="simple">29.97N, 97.98W</named-content>, 2 ♂, 1 juv., (TMM); Wiseman’s Sink No. 2, 10mi. W. of San Marcos, 22-April-1995, A. Grubbs, <named-content xmlns:xlink="http://www.w3.org/1999/xlink" content-type="dwc:verbatimCoordinates" xlink:type="simple">29.97N, 97.98W</named-content>, 2 ♀, 4 juvs, (TMM); Wiseman’s Sink, 28-April-1995, A. Grubbs, <named-content xmlns:xlink="http://www.w3.org/1999/xlink" content-type="dwc:verbatimCoordinates" xlink:type="simple">29.97N, 97.98W</named-content>, 1 ♂, (TMM); Wiseman’s Sink, 30-April-1995, A. Grubbs, <named-content xmlns:xlink="http://www.w3.org/1999/xlink" content-type="dwc:verbatimCoordinates" xlink:type="simple">29.97N, 97.98W</named-content>, 4 ♀, 1 juv., (TMM).</p></tp:treatment-sec><tp:treatment-sec sec-type="Diagnosis"><title>Diagnosis.</title><p><italic><tp:taxon-name>Tayshaneta coeca</tp:taxon-name></italic> can be separated from other <italic><tp:taxon-name>Tayshaneta</tp:taxon-name></italic> species that lack a ventral sclerite, except <italic><tp:taxon-name>Tayshaneta archambaulti</tp:taxon-name></italic> and <italic><tp:taxon-name>Tayshaneta devia</tp:taxon-name></italic>, by having a short retrolateral tibial spine, occupying less than 0.5× the length of the palpal tarsus (RTS, <xref ref-type="fig" rid="F36">Fig. 36F</xref>) and a rectangular embolus that lacks sculpture along its margin (E, <xref ref-type="fig" rid="F36">Fig. 36D</xref>). Separated from <italic><tp:taxon-name>Tayshaneta devia</tp:taxon-name></italic> by having a retrolateral tibial spine with sculpture along its entire length (RTS, <xref ref-type="fig" rid="F36">Fig. 36C, F</xref>) and from <italic><tp:taxon-name>Tayshaneta archambaulti</tp:taxon-name></italic> by the distinctive shape of the embolus (E, <xref ref-type="fig" rid="F36">Fig. 36D</xref>).</p></tp:treatment-sec><tp:treatment-sec sec-type="Description"><title>Description.</title><p>Complete description in <xref ref-type="bibr" rid="B19">Gertsch (1974</xref>: 170–171). Habitus of male and female in <xref ref-type="fig" rid="F15">Figs 15A–F</xref>, scanning electron micrographs of male palp in <xref ref-type="fig" rid="F36">Figs 36A–F</xref> and female genitalia in <xref ref-type="fig" rid="F52">Fig. 52E</xref>.</p><fig id="F15" position="float" orientation="portrait"><label>Figure 15.</label><caption><p><italic><tp:taxon-name>Tayshaneta coeca</tp:taxon-name></italic> (Chamberlin and Ivie, 1942), Heidrich’s Cave, Comal County, Texas (male holotype, female paratype AMNH), habitus. <bold>A</bold> <italic><tp:taxon-name>Tayshaneta coeca</tp:taxon-name></italic> male, dorsal <bold>B</bold> <italic><tp:taxon-name>Tayshaneta coeca</tp:taxon-name></italic> male, ventral <bold>C</bold> <italic><tp:taxon-name>Tayshaneta coeca</tp:taxon-name></italic> male, lateral <bold>D</bold> <italic><tp:taxon-name>Tayshaneta coeca</tp:taxon-name></italic> female, dorsal <bold>E</bold> <italic><tp:taxon-name>Tayshaneta coeca</tp:taxon-name></italic> female, ventral <bold>F</bold> <italic><tp:taxon-name>Tayshaneta coeca</tp:taxon-name></italic> female, lateral.</p></caption><graphic xmlns:xlink="http://www.w3.org/1999/xlink" xlink:href="ZooKeys-167-001-g015.jpg" position="float" orientation="portrait" xlink:type="simple"/></fig></tp:treatment-sec><tp:treatment-sec sec-type="Distribution"><title>Distribution.</title><p>Caves and surface localities in Hays and Comal Counties (<xref ref-type="fig" rid="F58">Fig. 58</xref>).</p></tp:treatment-sec></tp:taxon-treatment><tp:taxon-treatment><tp:treatment-meta><mixed-citation publication-type="journal"><person-group><name><surname>Ledford</surname><given-names>Joel</given-names></name><name><surname>Paquin</surname><given-names>Pierre</given-names></name><name><surname>Cokendolpher</surname><given-names>James</given-names></name><name><surname>Campbell</surname><given-names>Josh</given-names></name><name><surname>Griswold</surname><given-names>Charles</given-names></name></person-group><article-title>Systematics, conservation and morphology of the spider genus 
                    <italic>Tayshaneta</italic> (Araneae, Leptonetidae) in Central Texas Caves
                </article-title><source>Zookeys</source><day>23</day><month>1</month><year>2012</year><volume>2012</volume><issue>167</issue><fpage>1</fpage><lpage>102</lpage><pub-id pub-id-type="doi">10.3897/zookeys.167.1833</pub-id></mixed-citation></tp:treatment-meta><tp:nomenclature><tp:taxon-name>
                            <tp:taxon-name-part taxon-name-part-type="genus">Tayshaneta</tp:taxon-name-part>
                            <tp:taxon-name-part taxon-name-part-type="species">concinna</tp:taxon-name-part>
                        <object-id xmlns:xlink="http://www.w3.org/1999/xlink" xlink:type="simple">http://species-id.net/wiki/Tayshaneta_concinna</object-id>
                        </tp:taxon-name><tp:taxon-authority>(Gertsch, 1974)</tp:taxon-authority><xref ref-type="fig" rid="F16">Figs 16A–C</xref><xref ref-type="fig" rid="F37">37A–F</xref><xref ref-type="fig" rid="F53">53F</xref><xref ref-type="fig" rid="F56">56</xref><tp:nomenclature-citation-list><tp:nomenclature-citation><tp:taxon-name>Leptoneta concinna</tp:taxon-name><comment><xref ref-type="bibr" rid="B19">Gertsch 1974</xref>: 169.</comment></tp:nomenclature-citation><tp:nomenclature-citation><tp:taxon-name>Neoleptoneta concinna</tp:taxon-name><comment> (Gertsch, 1974): <xref ref-type="bibr" rid="B6">Brignoli 1977</xref>: 216; <xref ref-type="bibr" rid="B33">Platnick 1986</xref>: 7; <xref ref-type="bibr" rid="B12">Cokendolpher and Reddell 2001</xref>: 46.</comment></tp:nomenclature-citation><tp:nomenclature-citation><tp:taxon-name>Tayshaneta concinna</tp:taxon-name><comment> (Gertsch, 1974): <xref ref-type="bibr" rid="B22">Ledford et al. 2011</xref>.</comment></tp:nomenclature-citation><!--PageBreak--></tp:nomenclature-citation-list></tp:nomenclature><tp:treatment-sec sec-type="Type data"><title>Type data.</title><p>Male holotype from Lost Gold Cave, 13 miles SW of Austin, Travis County, Texas, 27-May-1963, J. Reddell and B. Frank, <named-content xmlns:xlink="http://www.w3.org/1999/xlink" content-type="dwc:verbatimCoordinates" xlink:type="simple">30.26N, 97.81W</named-content>, (AMNH, examined).</p></tp:treatment-sec><tp:treatment-sec sec-type="Notes"><title>Notes.</title><p><xref ref-type="bibr" rid="B19">Gertsch (1974)</xref> included a single female specimen from Stark’s North Mine in Travis County as conspecific with <italic><tp:taxon-name>Tayshaneta concinna</tp:taxon-name></italic> although it is unclear which characters he based this decision upon. Stark’s North Mine is a unique feature in the Austin chalk formation and appears to be largely artificial, probably carved out by local residents. Recent inventories at the site have recovered additional <italic><tp:taxon-name>Tayshaneta</tp:taxon-name></italic> <!--PageBreak-->specimens, including adult males, which share the genitalic morphology of <italic><tp:taxon-name>Tayshaneta concinna</tp:taxon-name></italic> and are recovered as part of the <italic>concinna</italic> clade (Clade A, <xref ref-type="fig" rid="F4">Fig. 4</xref>). Given the highly disturbed nature of the habitat, it is likely that <italic><tp:taxon-name>Tayshaneta concinna</tp:taxon-name></italic> also occurs on the surface. Although adult males are not available from the populations in Seibert Sink (Travis County) or County Line Bat Cave (Williamson County), molecular analyses support them as close relatives of <italic><tp:taxon-name>Tayshaneta concinna</tp:taxon-name></italic> and they are tentatively assigned to the species pending the discovery of males.</p></tp:treatment-sec><tp:treatment-sec sec-type="Other material examined"><title>Other material examined.</title><p><bold>USA:</bold> Texas: <bold>Travis County:</bold> Lost Gold Cave, 5mi. W. of Austin, 3-March-1985, J. Reddell, M. Reyes, <named-content xmlns:xlink="http://www.w3.org/1999/xlink" content-type="dwc:verbatimCoordinates" xlink:type="simple">30.26N, 97.81W</named-content>, 1 ♀, (AMNH); Lost Gold Cave, 5mi. W. of Austin, 24-November-2004, P. Paquin, <named-content xmlns:xlink="http://www.w3.org/1999/xlink" content-type="dwc:verbatimCoordinates" xlink:type="simple">30.26N, 97.81W</named-content>, 2 ♂, 2 ♀, (CASC); Seibert Sink (=Stinkin Sink), 1-January-1998, M. Sanders, <named-content xmlns:xlink="http://www.w3.org/1999/xlink" content-type="dwc:verbatimCoordinates" xlink:type="simple">30.25N, 97.82W</named-content>, 1 ♀, (TMM); Seibert Sink (=Stinkin Sink), 5-January-1998, M. Sanders, <named-content xmlns:xlink="http://www.w3.org/1999/xlink" content-type="dwc:verbatimCoordinates" xlink:type="simple">30.25N, 97.82W</named-content>, 2 ♀, (TMM, TTU); Stark’s North Mine, 9mi. NNE of Austin, 20-August-1963, W. Russell, <named-content xmlns:xlink="http://www.w3.org/1999/xlink" content-type="dwc:verbatimCoordinates" xlink:type="simple">30.38N, 97.67W</named-content>, 1 ♀, (AMNH); Stark’s North Mine, 9mi. NNE of Austin, 18-September-2000, J. Jenkins, <named-content xmlns:xlink="http://www.w3.org/1999/xlink" content-type="dwc:verbatimCoordinates" xlink:type="simple">30.38N, 97.67W</named-content>, 1 ♀, (TMM); Stark’s North Mine, 9mi. NNE of Austin, 21-November-2009, J. Ledford, P. Paquin, <named-content xmlns:xlink="http://www.w3.org/1999/xlink" content-type="dwc:verbatimCoordinates" xlink:type="simple">30.38N, 97.67W</named-content>, 1 ♂, 3 ♀, 1J (CASC).</p></tp:treatment-sec><tp:treatment-sec sec-type="Diagnosis"><title>Diagnosis.</title><p><italic><tp:taxon-name>Tayshaneta concinna</tp:taxon-name></italic> may be separated from all <italic><tp:taxon-name>Tayshaneta</tp:taxon-name></italic> species that have a ventral sclerite, except <italic><tp:taxon-name>Tayshaneta anopica</tp:taxon-name></italic>, <italic><tp:taxon-name>Tayshaneta oconnorae</tp:taxon-name></italic> and T<italic>. sandersi</italic>, by the following combination of characters: male palpal tarsus undivided, tapering apically; male retrolateral tibial spine stout, sculptured throughout, length 0.4× tarsus length (RTS, <xref ref-type="fig" rid="F37">Fig. 37B</xref>); embolus curved distally and with basal tooth (E, <xref ref-type="fig" rid="F37">Fig. 37D</xref>). Separated from <italic><tp:taxon-name>Tayshaneta anopica</tp:taxon-name></italic>, <italic><tp:taxon-name>Tayshaneta oconnorae</tp:taxon-name></italic> and T<italic>. sandersi</italic> by being darkly pigmented with large eyes (<xref ref-type="fig" rid="F16">Fig. 16A–C</xref>) and by the unique shape of the embolus (E, <xref ref-type="fig" rid="F37">Fig. 37D</xref>).</p></tp:treatment-sec><tp:treatment-sec sec-type="Description"><title>Description.</title><p>Complete description in <xref ref-type="bibr" rid="B19">Gertsch (1974</xref>: 169–170). Habitus of male in <xref ref-type="fig" rid="F16">Figs 16A–C</xref>, scanning electron micrographs of male palp in <xref ref-type="fig" rid="F37">Figs 37A–F</xref> and female genitalia in <xref ref-type="fig" rid="F52">Fig. 52F</xref>.</p><fig id="F16" position="float" orientation="portrait"><label>Figure 16.</label><caption><p><italic><tp:taxon-name>Tayshaneta concinna</tp:taxon-name></italic> (Gertsch, 1974), Lost Gold Cave, Travis County, Texas (male holotype, AMNH), habitus. <bold>A</bold> <italic><tp:taxon-name>Tayshaneta concinna</tp:taxon-name></italic> male, dorsal <bold>B</bold> <italic><tp:taxon-name>Tayshaneta concinna</tp:taxon-name></italic> male, ventral <bold>C</bold> <italic><tp:taxon-name>Tayshaneta concinna</tp:taxon-name></italic> male, lateral.</p></caption><graphic xmlns:xlink="http://www.w3.org/1999/xlink" xlink:href="ZooKeys-167-001-g016.jpg" position="float" orientation="portrait" xlink:type="simple"/></fig></tp:treatment-sec><tp:treatment-sec sec-type="Distribution"><title>Distribution.</title><p>Known from three caves in Travis County, Texas (<xref ref-type="fig" rid="F54">Fig. 54</xref>).</p></tp:treatment-sec><tp:treatment-sec sec-type="Natural History"><title>Natural History.</title><p>Individuals collected in Stark’s North Mine were found in small sheet webs at the base of chalk walls, rotting wood and breakdown material.</p></tp:treatment-sec></tp:taxon-treatment><tp:taxon-treatment><tp:treatment-meta><mixed-citation publication-type="journal"><person-group><name><surname>Ledford</surname><given-names>Joel</given-names></name><name><surname>Paquin</surname><given-names>Pierre</given-names></name><name><surname>Cokendolpher</surname><given-names>James</given-names></name><name><surname>Campbell</surname><given-names>Josh</given-names></name><name><surname>Griswold</surname><given-names>Charles</given-names></name></person-group><article-title>Systematics, conservation and morphology of the spider genus 
                    <italic>Tayshaneta</italic> (Araneae, Leptonetidae) in Central Texas Caves
                </article-title><source>Zookeys</source><day>23</day><month>1</month><year>2012</year><volume>2012</volume><issue>167</issue><fpage>1</fpage><lpage>102</lpage><pub-id pub-id-type="doi">10.3897/zookeys.167.1833</pub-id></mixed-citation></tp:treatment-meta><tp:nomenclature><tp:taxon-name>
                            <tp:taxon-name-part taxon-name-part-type="genus">Tayshaneta</tp:taxon-name-part>
                            <tp:taxon-name-part taxon-name-part-type="species">devia</tp:taxon-name-part>
                        <object-id xmlns:xlink="http://www.w3.org/1999/xlink" xlink:type="simple">http://species-id.net/wiki/Tayshaneta_devia</object-id>
                        </tp:taxon-name><tp:taxon-authority>(Gertsch, 1974)</tp:taxon-authority><xref ref-type="fig" rid="F17">Figs 17A–E</xref><xref ref-type="fig" rid="F31">31B</xref><xref ref-type="fig" rid="F38">38A–F</xref><xref ref-type="fig" rid="F53">53A</xref><xref ref-type="fig" rid="F56">56</xref><tp:nomenclature-citation-list><tp:nomenclature-citation><tp:taxon-name>Leptoneta devia</tp:taxon-name><comment><xref ref-type="bibr" rid="B19">Gertsch 1974</xref>: 171.</comment></tp:nomenclature-citation><tp:nomenclature-citation><tp:taxon-name>Neoleptoneta devia</tp:taxon-name><comment> (Gertsch, 1974): <xref ref-type="bibr" rid="B6">Brignoli 1977</xref>: 216; <xref ref-type="bibr" rid="B33">Platnick 1986</xref>: 8.</comment></tp:nomenclature-citation><tp:nomenclature-citation><tp:taxon-name>Tayshaneta devia</tp:taxon-name><comment> (Gertsch, 1974): <xref ref-type="bibr" rid="B22">Ledford et al. 2011</xref>.</comment></tp:nomenclature-citation></tp:nomenclature-citation-list></tp:nomenclature><tp:treatment-sec sec-type="Type data"><title>Type data.</title><p>Female holotype from Shultz Cave, 2mi. E. of Volente, Travis County, Texas, 21-August-1963, B. Russell, <named-content xmlns:xlink="http://www.w3.org/1999/xlink" content-type="dwc:verbatimCoordinates" xlink:type="simple">30.43N, 97.86W</named-content>, (AMNH, examined).</p><!--PageBreak--></tp:treatment-sec><tp:treatment-sec sec-type="Notes"><title>Notes.</title><p>Shultz Cave is commonly referred to as MacDonald Cave and is located approximately 2.5mi. NE of Volente in Travis County. Although the male for this species was not available to <xref ref-type="bibr" rid="B19">Gertsch (1974)</xref>, recent inventories of caves in this area have produced the first male specimens and added several new records from nearby caves. Of special interest are records from leaf litter near the entrance of Tooth Cave (type locality for <italic><tp:taxon-name>Tayshaneta myopica</tp:taxon-name></italic>), approximately 2 miles south of MacDonald Cave. Although <xref ref-type="bibr" rid="B19">Gertsch (1974</xref>: 171–172) originally described <italic><tp:taxon-name>Tayshaneta devia</tp:taxon-name></italic> as a troglobite based on the type specimen’s reduced eyes and pigment, the discovery of surface populations suggests that the species is a widespread troglophile although some populations may be locally adapted to caves. One record from Williamson County (Village Idiot Cave) is tentative as diagnostic structures on the male palp are partially obscured.</p></tp:treatment-sec><tp:treatment-sec sec-type="Other material examined"><title>Other material examined.</title><p><bold>USA:</bold> Texas: <bold>Travis County:</bold> Brewpot Sink, 19-October-2009, K. O’Connor, <named-content xmlns:xlink="http://www.w3.org/1999/xlink" content-type="dwc:verbatimCoordinates" xlink:type="simple">30.41N, 97.85W</named-content>, 3 ♀, 1 juv., (TMM);Hammett’s Crossing, 14mi. NW of Dripping Springs, 29-September-1994, A. Grubbs, <named-content xmlns:xlink="http://www.w3.org/1999/xlink" content-type="dwc:verbatimCoordinates" xlink:type="simple">30.33N, 98.13W</named-content>, 1 ♂, 2 ♀, (TMM); Highway 71 and Pedernales River, 23mi. W. of Austin, 20-September-1994, A. Grubbs, <named-content xmlns:xlink="http://www.w3.org/1999/xlink" content-type="dwc:verbatimCoordinates" xlink:type="simple">30.38N, 98.08W</named-content>, 2 ♂, 6 ♀, 2 juvs, (TMM); MacDonald Cave, 18-April-1984, Pate, J. Reddell, M. Reyes, <named-content xmlns:xlink="http://www.w3.org/1999/xlink" content-type="dwc:verbatimCoordinates" xlink:type="simple">30.43N, 97.86W</named-content>, 1 ♀, (TMM); <!--PageBreak-->MacDonald Cave, 29-April-1989, W. Elliot, J. Reddell, M. Reyes, <named-content xmlns:xlink="http://www.w3.org/1999/xlink" content-type="dwc:verbatimCoordinates" xlink:type="simple">30.43N, 97.86W</named-content>, 3 ♀, (AMNH); MacDonald Cave, 7-January-2005, P. Paquin, <named-content xmlns:xlink="http://www.w3.org/1999/xlink" content-type="dwc:verbatimCoordinates" xlink:type="simple">30.43N, 97.86W</named-content>, 1 ♀, (CASC); MacDonald Cave, September-2008, P. Paquin, <named-content xmlns:xlink="http://www.w3.org/1999/xlink" content-type="dwc:verbatimCoordinates" xlink:type="simple">30.43N, 97.86W</named-content>, 3 ♂, 4 ♀, 4 juvs, (CASC); Stovepipe Cave, 25-October-1990, J. Reddell, M. Reyes, <named-content xmlns:xlink="http://www.w3.org/1999/xlink" content-type="dwc:verbatimCoordinates" xlink:type="simple">30.42N, 97.84W</named-content>, 1 ♂, 1 ♀, (TMM); Stovepipe Cave, 18-September-2009, K. O’Connor, <named-content xmlns:xlink="http://www.w3.org/1999/xlink" content-type="dwc:verbatimCoordinates" xlink:type="simple">30.42N, 97.84W</named-content>, 1 ♀, (TMM); surface above Tooth Cave, 21-November-08, P. Paquin, K. O’Connor, <named-content xmlns:xlink="http://www.w3.org/1999/xlink" content-type="dwc:verbatimCoordinates" xlink:type="simple">30.40N, 97.85W</named-content>, sifting leaf litter, 1 ♂, 3 ♀, (TMM); 9K-2 Cave (=Moonmilk Cave), Spicewood Springs Road, 11-February-95, Elliot, Sprouse, <named-content xmlns:xlink="http://www.w3.org/1999/xlink" content-type="dwc:verbatimCoordinates" xlink:type="simple">30.37N, 97.76W</named-content>, 1 ♂, 2 ♀, 1 juv., (TMM); <bold>Williamson County:</bold> Village Idiot Cave, 31-October-94, Warton, <named-content xmlns:xlink="http://www.w3.org/1999/xlink" content-type="dwc:verbatimCoordinates" xlink:type="simple">30.73N, 97.83W</named-content>, 1 ♂, 1 ♀, (TMM).</p></tp:treatment-sec><tp:treatment-sec sec-type="Diagnosis"><title>Diagnosis.</title><p><italic><tp:taxon-name>Tayshaneta devia</tp:taxon-name></italic> may be separated from other <italic><tp:taxon-name>Tayshaneta</tp:taxon-name></italic> species that lack a ventral sclerite, except <italic><tp:taxon-name>Tayshaneta archambaulti</tp:taxon-name></italic> and <italic><tp:taxon-name>Tayshaneta coeca</tp:taxon-name></italic>, by having a short retrolateral tibial spine, occupying less than 0.5× the length of the palpal tarsus (RTS, <xref ref-type="fig" rid="F38">Fig. 38A</xref>) and an apically tapering subquadrate embolus that lacks sculpture along its margin (E, <xref ref-type="fig" rid="F38">Fig. 38D</xref>). Separated from <italic><tp:taxon-name>Tayshaneta archambaulti</tp:taxon-name></italic> and <italic><tp:taxon-name>Tayshaneta coeca</tp:taxon-name></italic> by having a retrolateral tibial spine with a base that lacks distinctive sculpture (RTS, <xref ref-type="fig" rid="F31">Fig. 31B</xref>) and by the unique shape of the embolus (E, <xref ref-type="fig" rid="F38">Fig. 38D</xref>).</p></tp:treatment-sec><tp:treatment-sec sec-type="Description"><title>Description.</title><p>Complete description of female in <xref ref-type="bibr" rid="B19">Gertsch (1974</xref>: 171–172). Habitus of male and female in <xref ref-type="fig" rid="F17">Figs 17A–E</xref> and female genitalia in <xref ref-type="fig" rid="F53">Fig. 53A</xref>.</p><p><bold>Male</bold> (MacDonald Cave). Body length 1.4, carapace 0.58 long, 0.49 wide, length 1.18× width. Carapace light brown-yellow, sparsely setose; eyes large, ocular area enclosed in a dark pattern. Legs elongate and thin, femur I 1.4× carapace length, covered in fine setae with few scattered spines.Palpal tarsus entire, tapering apically; retrolateral tibial spine on an elevated base, weakly recurved and smooth at its base, length 0.36× tarsus length. Bulb suboval, length 1.70× width; embolus oval, tapering apically (<xref ref-type="fig" rid="F38">Fig. 38D</xref>), length 1.90× width. Abdomen yellow-brown, without pattern, 0.81 long, 0.61 wide, covered in fine setae.</p><p><bold>Variation</bold> <bold>(<italic>n</italic> = 6).</bold> Total length 1.25–1.40; carapace length 1.20–1.52 × carapace width; length femur I 1.0–1.4 × carapace width.</p><fig id="F17" position="float" orientation="portrait"><label>Figure 17. </label><caption><p><italic><tp:taxon-name>Tayshaneta devia</tp:taxon-name></italic> (Gertsch, 1974), MacDonald Cave, Travis County, Texas (CASC), habitus. <bold>A</bold> <italic><tp:taxon-name>Tayshaneta devia</tp:taxon-name></italic> male, dorsal <bold>B</bold> <italic><tp:taxon-name>Tayshaneta devia</tp:taxon-name></italic> female, dorsal <bold>C</bold> <italic><tp:taxon-name>Tayshaneta devia</tp:taxon-name></italic> female holotype, ventral <bold>D</bold> <italic><tp:taxon-name>Tayshaneta devia</tp:taxon-name></italic> male, lateral <bold>E</bold> <italic><tp:taxon-name>Tayshaneta devia</tp:taxon-name></italic> female, lateral.</p></caption><graphic xmlns:xlink="http://www.w3.org/1999/xlink" xlink:href="ZooKeys-167-001-g017.jpg" position="float" orientation="portrait" xlink:type="simple"/></fig></tp:treatment-sec><tp:treatment-sec sec-type="Distribution"><title>Distribution.</title><p>Known from caves and surface localities in Travis and Williamson Counties, Texas (<xref ref-type="fig" rid="F56">Fig. 56</xref>).</p></tp:treatment-sec></tp:taxon-treatment><tp:taxon-treatment><tp:treatment-meta><mixed-citation publication-type="journal"><person-group><name><surname>Ledford</surname><given-names>Joel</given-names></name><name><surname>Paquin</surname><given-names>Pierre</given-names></name><name><surname>Cokendolpher</surname><given-names>James</given-names></name><name><surname>Campbell</surname><given-names>Josh</given-names></name><name><surname>Griswold</surname><given-names>Charles</given-names></name></person-group><article-title>Systematics, conservation and morphology of the spider genus 
                    <italic>Tayshaneta</italic> (Araneae, Leptonetidae) in Central Texas Caves
                </article-title><source>Zookeys</source><day>23</day><month>1</month><year>2012</year><volume>2012</volume><issue>167</issue><fpage>1</fpage><lpage>102</lpage><pub-id pub-id-type="doi">10.3897/zookeys.167.1833</pub-id></mixed-citation></tp:treatment-meta><tp:nomenclature><tp:taxon-name>
                            <tp:taxon-name-part taxon-name-part-type="genus">Tayshaneta</tp:taxon-name-part>
                            <tp:taxon-name-part taxon-name-part-type="species">emeraldae</tp:taxon-name-part>
                        <object-id xmlns:xlink="http://www.w3.org/1999/xlink" xlink:type="simple">urn:lsid:zoobank.org:act:D8DCEBB5-6DE2-4C79-8E16-C465282BBC99</object-id>
                        <object-id xmlns:xlink="http://www.w3.org/1999/xlink" xlink:type="simple">http://species-id.net/wiki/Tayshaneta_emeraldae</object-id>
                        </tp:taxon-name><tp:taxon-status xmlns:xlink="http://www.w3.org/1999/xlink" xlink:type="simple">sp. n.</tp:taxon-status><xref ref-type="fig" rid="F18">Figs 18A–F</xref><xref ref-type="fig" rid="F39">39A–F</xref><xref ref-type="fig" rid="F53">53B</xref><xref ref-type="fig" rid="F60">60</xref></tp:nomenclature><tp:treatment-sec sec-type="Type data"><title>Type data.</title><p>Male holotype and female from Emerald Sink, Val Verde County, Texas, 3-November-1984, J. Reddell, M. Reyes, <named-content xmlns:xlink="http://www.w3.org/1999/xlink" content-type="dwc:verbatimCoordinates" xlink:type="simple">29.84N, 101.55W</named-content>, (AMNH).</p></tp:treatment-sec><tp:treatment-sec sec-type="Etymology"><title>Etymology.</title><p>The species name is taken in apposition to the type locality.</p></tp:treatment-sec><tp:treatment-sec sec-type="Diagnosis"><title>Diagnosis.</title><p><italic><tp:taxon-name>Tayshaneta emeraldae</tp:taxon-name></italic> sp. n. can be separated from all <italic><tp:taxon-name>Tayshaneta</tp:taxon-name></italic> species, except <italic><tp:taxon-name>Tayshaneta fawcetti</tp:taxon-name></italic>, <italic><tp:taxon-name>Tayshaneta grubbsi</tp:taxon-name></italic>, <italic><tp:taxon-name>Tayshaneta valverdae</tp:taxon-name></italic> and <italic><tp:taxon-name>Tayshaneta vidrio</tp:taxon-name></italic>, by having the following<!--PageBreak--><!--PageBreak--> combination of characters: male palpal tarsus divided apically; ventral sclerite short, mesoapically positioned (VS, <xref ref-type="fig" rid="F39">Fig. 39E</xref>); retrolateral sclerite present, pocket-like (RS, <xref ref-type="fig" rid="F39">Fig. 39D</xref>). Separated from <italic><tp:taxon-name>Tayshaneta fawcetti</tp:taxon-name></italic>, <italic><tp:taxon-name>Tayshaneta grubbsi</tp:taxon-name></italic>, <italic><tp:taxon-name>Tayshaneta valverdae</tp:taxon-name></italic> and <italic><tp:taxon-name>Tayshaneta vidrio</tp:taxon-name></italic> by having a distally tapering subquadrate embolus (E, <xref ref-type="fig" rid="F39">Fig. 39D</xref>).</p></tp:treatment-sec><tp:treatment-sec sec-type="Description"><title>Description.</title><p><bold>Male</bold> (holotype). Body length 1.45, carapace 0.63 long, 0.52 wide, length 1.20× width. Carapace orange-brown, sparsely setose; eyes large, ocular area enclosed in a dark pattern (<xref ref-type="fig" rid="F18">Figs 18A–C</xref>). Legs elongate and thin, femur I 1.63× carapace length, covered in fine setae and with few scattered spines.Palpal tarsus divided apically; retrolateral tibial spine smooth at its base, length 0.51× tarsus width. Bulb suboval, length 1.66× width; embolus subquadrate, with weak basal swelling (E, <xref ref-type="fig" rid="F39">Fig. 39D</xref>), length 2.0× width. Ventral sclerite stout, situated mesoapically (VS, <xref ref-type="fig" rid="F39">Fig. 39E</xref>); retrolateral sclerite pocket-like, weakly invaginated (RS, <xref ref-type="fig" rid="F39">Fig. 39D</xref>). Abdomen pale yellow, without pattern, 0.81 long, 0.61 wide, covered in fine setae.</p><p><bold>Female</bold> (Emerald Sink).Body length 1.60, carapace 0.63 long, 0.50 wide, length 1.25× width. Pigmentation and setation same as for male (<xref ref-type="fig" rid="F18">Figs 18D–F</xref>). Legs elongate and thin, femur I 1.4× carapace length, covered in fine setae and with few scattered spines.Atrium trapezoidal, length 0.5× width, spermathecae with twisted stalks and large, circular heads (<xref ref-type="fig" rid="F53">Fig. 53B</xref>). Abdomen pale yellow, without pattern, 0.96 long, 0.65 wide, covered in fine setae.</p><fig id="F18" position="float" orientation="portrait"><label>Figure 18.</label><caption><p><italic><tp:taxon-name>Tayshaneta emeraldae</tp:taxon-name></italic> sp. n., Emerald Sink, Val Verde County, Texas (AMNH), habitus. <bold>A</bold> male, dorsal <bold>B</bold> male, ventral <bold>C</bold> male, lateral <bold>D</bold> female, dorsal <bold>E</bold> female, ventral <bold>F</bold> female, lateral.</p></caption><graphic xmlns:xlink="http://www.w3.org/1999/xlink" xlink:href="ZooKeys-167-001-g018.jpg" position="float" orientation="portrait" xlink:type="simple"/></fig></tp:treatment-sec><tp:treatment-sec sec-type="Distribution"><title>Distribution.</title><p>Known only from Emerald Sink, Val Verde County, Texas (<xref ref-type="fig" rid="F60">Fig. 60</xref>).</p></tp:treatment-sec></tp:taxon-treatment><tp:taxon-treatment><tp:treatment-meta><mixed-citation publication-type="journal"><person-group><name><surname>Ledford</surname><given-names>Joel</given-names></name><name><surname>Paquin</surname><given-names>Pierre</given-names></name><name><surname>Cokendolpher</surname><given-names>James</given-names></name><name><surname>Campbell</surname><given-names>Josh</given-names></name><name><surname>Griswold</surname><given-names>Charles</given-names></name></person-group><article-title>Systematics, conservation and morphology of the spider genus 
                    <italic>Tayshaneta</italic> (Araneae, Leptonetidae) in Central Texas Caves
                </article-title><source>Zookeys</source><day>23</day><month>1</month><year>2012</year><volume>2012</volume><issue>167</issue><fpage>1</fpage><lpage>102</lpage><pub-id pub-id-type="doi">10.3897/zookeys.167.1833</pub-id></mixed-citation></tp:treatment-meta><tp:nomenclature><tp:taxon-name>
                            <tp:taxon-name-part taxon-name-part-type="genus">Tayshaneta</tp:taxon-name-part>
                            <tp:taxon-name-part taxon-name-part-type="species">fawcetti</tp:taxon-name-part>
                        <object-id xmlns:xlink="http://www.w3.org/1999/xlink" xlink:type="simple">urn:lsid:zoobank.org:act:BA9C2F69-2835-4D9B-96E8-E34FAD673B87</object-id>
                        <object-id xmlns:xlink="http://www.w3.org/1999/xlink" xlink:type="simple">http://species-id.net/wiki/Tayshaneta_fawcetti</object-id>
                        </tp:taxon-name><tp:taxon-status xmlns:xlink="http://www.w3.org/1999/xlink" xlink:type="simple">sp. n.</tp:taxon-status><xref ref-type="fig" rid="F2">Figs 2B</xref><xref ref-type="fig" rid="F19">19A–F</xref><xref ref-type="fig" rid="F31">31D</xref><xref ref-type="fig" rid="F40">40A–F</xref><xref ref-type="fig" rid="F53">53C</xref><xref ref-type="fig" rid="F60">60</xref><tp:nomenclature-citation-list><tp:nomenclature-citation><tp:taxon-name>Leptoneta valverdae</tp:taxon-name><comment><xref ref-type="bibr" rid="B19">Gertsch 1974</xref>: 174.</comment></tp:nomenclature-citation><tp:nomenclature-citation><tp:taxon-name>Tayshaneta valverdae</tp:taxon-name><comment> (Gertsch, 1974): <xref ref-type="bibr" rid="B22">Ledford et al. 2011</xref>.</comment></tp:nomenclature-citation></tp:nomenclature-citation-list></tp:nomenclature><tp:treatment-sec sec-type="Type data"><title>Type data.</title><p>Male holotype from Fawcett’s Cave, Devil’s River State Natural Area, Val Verde County, Texas, 10-November-2009, J. Ledford, J. Kennedy, M. Sanders, T. Garot, K. Wardlaw, <named-content xmlns:xlink="http://www.w3.org/1999/xlink" content-type="dwc:verbatimCoordinates" xlink:type="simple">29.90N, 100.91W</named-content>, (CASC).</p></tp:treatment-sec><tp:treatment-sec sec-type="Etymology"><title>Etymology.</title><p>The species name is taken in apposition to the type locality and honors the Fawcett family, who owned Fawcett’s Cave and the surrounding Fawcett Ranch prior to its transition as a State Natural Area in 1988.</p></tp:treatment-sec><tp:treatment-sec sec-type="Notes"><title>Notes.</title><p>Specimens from Fawcett’s Cave were originally considered by <xref ref-type="bibr" rid="B19">Gertsch (1974)</xref> as conspecific with <italic><tp:taxon-name>Tayshaneta valverdae</tp:taxon-name></italic> based on similarities in somatic morphology and geography. Male specimens from Fawcett’s Cave were unknown at the time and <xref ref-type="bibr" rid="B19">Gertsch (1974)</xref> could not evaluate their genitalic morphology. Recent work at Fawcett’s Cave has recovered a series of male and female specimens which are morphologically distinct from <italic><tp:taxon-name>Tayshaneta valverdae</tp:taxon-name></italic> and appear to not be closely related to other species-groups within <italic><tp:taxon-name>Tayshaneta</tp:taxon-name></italic> (<xref ref-type="fig" rid="F4">Figs 4</xref><xref ref-type="fig" rid="F5"/><xref ref-type="fig" rid="F6"/><xref ref-type="fig" rid="F7">–7</xref>).</p></tp:treatment-sec><tp:treatment-sec sec-type="Other material examined"><title>Other material examined.</title><p><bold>USA:</bold> Texas: <bold>Val Verde County:</bold> Fawcett’s Cave, 8mi. W. of Loma Alta, 25-March-1961, M. Tandy, <named-content xmlns:xlink="http://www.w3.org/1999/xlink" content-type="dwc:verbatimCoordinates" xlink:type="simple">29.90N, 100.91W</named-content>, 2 juvs, (AMNH); Fawcett’s Cave, 6mi. N. of Del Rio, 10-April-1968, J. Reddell, <named-content xmlns:xlink="http://www.w3.org/1999/xlink" content-type="dwc:verbatimCoordinates" xlink:type="simple">29.90N, 100.91W</named-content>, 1 ♀, 2 juvs, (AMNH); Fawcett’s Cave, 6mi. N. of Del Rio, 10-November-2009, J. Ledford, J. Kennedy, M. Sanders, T. Garot, K. Wardlaw, <named-content xmlns:xlink="http://www.w3.org/1999/xlink" content-type="dwc:verbatimCoordinates" xlink:type="simple">29.90N, 100.91W</named-content>, 6 ♂, 12 ♀, (TMM).</p></tp:treatment-sec><tp:treatment-sec sec-type="Diagnosis"><title>Diagnosis.</title><p><italic><tp:taxon-name>Tayshaneta fawcetti</tp:taxon-name></italic> can be separated from all <italic><tp:taxon-name>Tayshaneta</tp:taxon-name></italic> species, except <italic><tp:taxon-name>Tayshaneta emeraldae</tp:taxon-name></italic>, <italic><tp:taxon-name>Tayshaneta grubbsi</tp:taxon-name></italic>, <italic><tp:taxon-name>Tayshaneta valverdae</tp:taxon-name></italic> and <italic><tp:taxon-name>Tayshaneta vidrio</tp:taxon-name></italic>, by having the following combination of characters: male palpal tarsus divided apically (TS, <xref ref-type="fig" rid="F31">Fig. 31D</xref>); ventral sclerite short, mesoapically positioned (VS, <xref ref-type="fig" rid="F40">Fig. 40E</xref>); retrolateral sclerite present, pocket-like (RS, <xref ref-type="fig" rid="F40">Fig. 40E, F</xref>). Separated from <italic><tp:taxon-name>Tayshaneta fawcetti</tp:taxon-name></italic>, <italic><tp:taxon-name>Tayshaneta grubbsi</tp:taxon-name></italic>, <italic><tp:taxon-name>Tayshaneta valverdae</tp:taxon-name></italic> and <italic><tp:taxon-name>Tayshaneta vidrio</tp:taxon-name></italic> by having a distally tapering subquadrate embolus with a distinct basal tooth (E, <xref ref-type="fig" rid="F40">Fig. 40C, F</xref>).</p></tp:treatment-sec><tp:treatment-sec sec-type="Description"><title>Description.</title><p><bold>Male</bold> (holotype). Body length 1.56, carapace 0.67 long, 0.58 wide, length 1.15× width. Carapace pale brown, slightly darker surrounding edges, sparsely setose; eyes reduced, ocular area depigmented (<xref ref-type="fig" rid="F19">Figs 19A–C</xref>). Legs elongate and thin, femur I 1.83× carapace length, covered in fine setae and with few scattered spines.Palpal tarsus divided apically (<xref ref-type="fig" rid="F31">Fig. 31D</xref>); retrolateral tibial spine smooth at its base (RTS, <xref ref-type="fig" rid="F40">Fig. 40D</xref>), length 0.38× tarsus width. Bulb suboval, length 1.8× width; embolus rectangular, with basal tooth (E, <xref ref-type="fig" rid="F40">Fig. 40F</xref>), length 1.25× width. Ventral sclerite stout, situated mesoapically (VS, <xref ref-type="fig" rid="F40">Fig. 40E</xref>), retrolateral sclerite pocket-like, weakly invaginated (RS, <xref ref-type="fig" rid="F40">Figs 40E, F</xref>).Abdomen pale brown, without pattern, 0.89 long, 0.67 wide, covered in fine setae.</p><p><bold>Variation</bold> <bold>(<italic>n</italic> = 2).</bold> Total length 1.50–1.56; carapace length 1.15–1.2 × carapace width; length femur I 1.72–1.83 × carapace width.</p><p><bold>Female</bold> (Fawcett’s Cave).Body length 1.4, carapace 0.60 long, 0.50 wide, length 1.17× width. Pigmentation and setation same as for male, except ocular area with a faint dark pattern enclosing the AER (<xref ref-type="fig" rid="F19">Figs 19D–F</xref>). Legs elongate and thin, femur I 1.6× carapace length, covered in fine setae and with few scattered spines.Atrium trapezoidal, length 0.73× width, spermathecae with short twisted stalks and elongate heads (<xref ref-type="fig" rid="F53">Fig. 53C</xref>).Abdomen pale brown, without pattern, 0.80 long, 0.58 wide, covered in fine setae.</p><p><bold>Variation</bold> <bold>(<italic>n</italic> = 2).</bold> Total length 1.25–1.40; carapace length 1.20–1.52 × carapace width; length femur I 1.0–1.4 × carapace width.</p><fig id="F19" position="float" orientation="portrait"><label>Figure 19. </label><caption><p><italic><tp:taxon-name>Tayshaneta fawcetti</tp:taxon-name></italic> sp. n., Fawcett’s Cave, Val Verde County, Texas (CASC), habitus. <bold>A</bold> <italic><tp:taxon-name>Tayshaneta fawcetti</tp:taxon-name></italic> male, dorsal <bold>B</bold> <italic><tp:taxon-name>Tayshaneta fawcetti</tp:taxon-name></italic> male, ventral <bold>C</bold> <italic><tp:taxon-name>Tayshaneta fawcetti</tp:taxon-name></italic> male, lateral <bold>D</bold> <italic><tp:taxon-name>Tayshaneta fawcetti</tp:taxon-name></italic> female, dorsal <bold>E</bold> <italic><tp:taxon-name>Tayshaneta fawcetti</tp:taxon-name></italic> female, ventral <bold>F</bold> <italic><tp:taxon-name>Tayshaneta fawcetti</tp:taxon-name></italic> female, lateral.</p></caption><graphic xmlns:xlink="http://www.w3.org/1999/xlink" xlink:href="ZooKeys-167-001-g019.jpg" position="float" orientation="portrait" xlink:type="simple"/></fig></tp:treatment-sec><tp:treatment-sec sec-type="Distribution"><title>Distribution.</title><p>Known only from Fawcett’s Cave in the Devil’s River State Natural Area, Val Verde County, Texas (<xref ref-type="fig" rid="F60">Fig. 60</xref>).</p></tp:treatment-sec><tp:treatment-sec sec-type="Natural History"><title>Natural History.</title><p>Individuals of <italic><tp:taxon-name>Tayshaneta fawcetti</tp:taxon-name></italic> were photographed during a 2009 expedition to Fawcett’s Cave (<xref ref-type="fig" rid="F2">Fig. 2B</xref>) where they were observed to make fine sheet webs similar to other leptonetid spiders. Male and female pairs were often found in the same web and the egg-sacs were suspended near the web margins. Most specimens were found at the base of the cave’s vertical entrance in twilight under loose rocks and breakdown material.</p><!--PageBreak--></tp:treatment-sec></tp:taxon-treatment><tp:taxon-treatment><tp:treatment-meta><mixed-citation publication-type="journal"><person-group><name><surname>Ledford</surname><given-names>Joel</given-names></name><name><surname>Paquin</surname><given-names>Pierre</given-names></name><name><surname>Cokendolpher</surname><given-names>James</given-names></name><name><surname>Campbell</surname><given-names>Josh</given-names></name><name><surname>Griswold</surname><given-names>Charles</given-names></name></person-group><article-title>Systematics, conservation and morphology of the spider genus 
                    <italic>Tayshaneta</italic> (Araneae, Leptonetidae) in Central Texas Caves
                </article-title><source>Zookeys</source><day>23</day><month>1</month><year>2012</year><volume>2012</volume><issue>167</issue><fpage>1</fpage><lpage>102</lpage><pub-id pub-id-type="doi">10.3897/zookeys.167.1833</pub-id></mixed-citation></tp:treatment-meta><tp:nomenclature><tp:taxon-name>
                            <tp:taxon-name-part taxon-name-part-type="genus">Tayshaneta</tp:taxon-name-part>
                            <tp:taxon-name-part taxon-name-part-type="species">grubbsi</tp:taxon-name-part>
                        <object-id xmlns:xlink="http://www.w3.org/1999/xlink" xlink:type="simple">urn:lsid:zoobank.org:act:22A96E29-F1DE-4AEB-8B90-5DF97342F67A</object-id>
                        <object-id xmlns:xlink="http://www.w3.org/1999/xlink" xlink:type="simple">http://species-id.net/wiki/Tayshaneta_grubbsi</object-id>
                        </tp:taxon-name><tp:taxon-status xmlns:xlink="http://www.w3.org/1999/xlink" xlink:type="simple">sp. n.</tp:taxon-status><xref ref-type="fig" rid="F20">Figs 20A–C</xref><xref ref-type="fig" rid="F32">32E</xref><xref ref-type="fig" rid="F41">41A–F</xref><xref ref-type="fig" rid="F60">60</xref></tp:nomenclature><tp:treatment-sec sec-type="Type data"><title>Type data.</title><p>Male holotype from Litterbarrel Cave, 5mi. southeast of Comstock, Val Verde County, Texas, 1-September-1974, S. Sweet, M. Reaka, <named-content xmlns:xlink="http://www.w3.org/1999/xlink" content-type="dwc:verbatimCoordinates" xlink:type="simple">29.65N, 101.16W</named-content>, (AMNH).</p></tp:treatment-sec><tp:treatment-sec sec-type="Etymology"><title>Etymology.</title><p>This species is named in honor of Andy Grubbs, a remarkable collector of several new <italic><tp:taxon-name>Tayshaneta</tp:taxon-name></italic> species throughout Texas.</p></tp:treatment-sec><tp:treatment-sec sec-type="Note"><title>Note.</title><p>The coloration of this specimen has likely been affected by its preservation conditions.</p><p><bold>Diagnosis.</bold> <italic><tp:taxon-name>Tayshaneta grubbsi</tp:taxon-name></italic> can be separated from all <italic><tp:taxon-name>Tayshaneta</tp:taxon-name></italic> species, except <italic><tp:taxon-name>Tayshaneta emeraldae</tp:taxon-name></italic>, <italic><tp:taxon-name>Tayshaneta fawcetti</tp:taxon-name></italic>, <italic><tp:taxon-name>Tayshaneta valverdae</tp:taxon-name></italic> and <italic><tp:taxon-name>Tayshaneta vidrio</tp:taxon-name></italic>, by having the following combination of characters: male palpal tarsus divided apically; ventral sclerite short, mesoapically positioned (VS, <xref ref-type="fig" rid="F41">Fig. 41E</xref>); retrolateral sclerite present, pocket-like (RS, <xref ref-type="fig" rid="F40">Fig. 40A, E</xref>). Separated from <italic><tp:taxon-name>Tayshaneta emeraldae</tp:taxon-name></italic> <italic><tp:taxon-name>Tayshaneta fawcetti</tp:taxon-name></italic>, <italic><tp:taxon-name>Tayshaneta valverdae</tp:taxon-name></italic> and <italic><tp:taxon-name>Tayshaneta vidrio</tp:taxon-name></italic> by the unique oval shape of the embolus (<xref ref-type="fig" rid="F41">Fig. 41D</xref>) and the very short ventral sclerite (VS, <xref ref-type="fig" rid="F41">Fig. 41E</xref>).</p></tp:treatment-sec><tp:treatment-sec sec-type="Description"><title>Description.</title><p><bold>Male</bold> (holotype). Body length 1.36, carapace 0.58 long, 0.51 wide, length 1.14× width. Carapace dark orange-brown, sparsely setose; eyes large, ocular area enclosed in a faint dark pattern (<xref ref-type="fig" rid="F20">Figs 20A–C</xref>). Legs elongate and thin, femur I 1.8× carapace length, covered in fine setae and with few scattered spines.Palpal tarsus divided apically; retrolateral tibial spine smooth at its base, length 0.40× tarsus width (RTS, <xref ref-type="fig" rid="F41">Fig. 41A</xref>). Bulb suboval, length 1.8× width; embolus oval, with apical fold (E, <xref ref-type="fig" rid="F41">Fig. 41D</xref>), length 1.8× width. Ventral sclerite short, situated mesoapically (VS, <xref ref-type="fig" rid="F41">Fig. 41E</xref>); retrolateral sclerite pocket-like, weakly invaginated (RS, <xref ref-type="fig" rid="F41">Figs 41A, E</xref>). Abdomen pale yellow, without pattern, 0.81 long, 0.61 wide, covered in fine setae.</p><fig id="F20" position="float" orientation="portrait"><label>Figure 20.</label><caption><p><italic><tp:taxon-name>Tayshaneta grubbsi</tp:taxon-name></italic> sp. n., Litterbarrel Cave, Val Verde County, Texas (AMNH), habitus. Color of specimen significantly darkened due to preservation issues. <bold>A</bold> <italic><tp:taxon-name>Tayshaneta grubbsi</tp:taxon-name></italic> male holotype, dorsal <bold>B</bold> <italic><tp:taxon-name>Tayshaneta grubbsi</tp:taxon-name></italic> male holotype, ventral <bold>C</bold> <italic><tp:taxon-name>Tayshaneta grubbsi</tp:taxon-name></italic> male holotype, lateral.</p></caption><graphic xmlns:xlink="http://www.w3.org/1999/xlink" xlink:href="ZooKeys-167-001-g020.jpg" position="float" orientation="portrait" xlink:type="simple"/></fig></tp:treatment-sec><tp:treatment-sec sec-type="Distribution"><title>Distribution.</title><p>Known only from Litterbarrel Cave, Val Verde County, Texas (<xref ref-type="fig" rid="F60">Fig. 60</xref>).</p></tp:treatment-sec></tp:taxon-treatment><tp:taxon-treatment><tp:treatment-meta><mixed-citation publication-type="journal"><person-group><name><surname>Ledford</surname><given-names>Joel</given-names></name><name><surname>Paquin</surname><given-names>Pierre</given-names></name><name><surname>Cokendolpher</surname><given-names>James</given-names></name><name><surname>Campbell</surname><given-names>Josh</given-names></name><name><surname>Griswold</surname><given-names>Charles</given-names></name></person-group><article-title>Systematics, conservation and morphology of the spider genus 
                    <italic>Tayshaneta</italic> (Araneae, Leptonetidae) in Central Texas Caves
                </article-title><source>Zookeys</source><day>23</day><month>1</month><year>2012</year><volume>2012</volume><issue>167</issue><fpage>1</fpage><lpage>102</lpage><pub-id pub-id-type="doi">10.3897/zookeys.167.1833</pub-id></mixed-citation></tp:treatment-meta><tp:nomenclature><tp:taxon-name>
                            <tp:taxon-name-part taxon-name-part-type="genus">Tayshaneta</tp:taxon-name-part>
                            <tp:taxon-name-part taxon-name-part-type="species">madla</tp:taxon-name-part>
                        <object-id xmlns:xlink="http://www.w3.org/1999/xlink" xlink:type="simple">urn:lsid:zoobank.org:act:8BA1EF6D-5FE0-4842-B814-D92C99DFDBA3</object-id>
                        <object-id xmlns:xlink="http://www.w3.org/1999/xlink" xlink:type="simple">http://species-id.net/wiki/Tayshaneta_madla</object-id>
                        </tp:taxon-name><tp:taxon-status xmlns:xlink="http://www.w3.org/1999/xlink" xlink:type="simple">sp. n.</tp:taxon-status><xref ref-type="fig" rid="F21">Figs 21A–C</xref><xref ref-type="fig" rid="F31">31F</xref><xref ref-type="fig" rid="F31">32F</xref><xref ref-type="fig" rid="F42">42A–F</xref><xref ref-type="fig" rid="F53">53D</xref><xref ref-type="fig" rid="F59">59</xref></tp:nomenclature><tp:treatment-sec sec-type="Type data"><title>Type data.</title><p>Male holotype from Madla’s Cave, Bexar County, Texas, 18-December-2003, K. White, <named-content xmlns:xlink="http://www.w3.org/1999/xlink" content-type="dwc:verbatimCoordinates" xlink:type="simple">29.60N, 98.69W</named-content>, (CASC).</p></tp:treatment-sec><tp:treatment-sec sec-type="Etymology"><title>Etymology.</title><p>This species name is taken in apposition to the type locality and honors the Madla family, owners of Madla’s Cave and the surrounding property.</p></tp:treatment-sec><tp:treatment-sec sec-type="Notes"><title>Notes.</title><p>Although the majority of records for this species are from caves, a small series of individuals have been collected from leaf litter near the entrance to Madla’s Cave that are genetically identical to specimens within the cave. The somatic morphology of the species (large, darkly pigmented eyes; <xref ref-type="fig" rid="F21">Figs 21A–C</xref>) coupled with the surface records suggests that it is likely a widespread troglophile.</p></tp:treatment-sec><tp:treatment-sec sec-type="Other material examined"><title>Other material examined.</title><p><bold>USA:</bold> Texas: <bold>Bexar County:</bold> Cave Number 18, 4 miles NE of Helotes, 13-January-1995, A. Grubbs, <named-content xmlns:xlink="http://www.w3.org/1999/xlink" content-type="dwc:verbatimCoordinates" xlink:type="simple">29.60N, 98.69W</named-content>, 1 ♂, 2 ♀, (TMM);<!--PageBreak--> Cave Number 189, 4 miles NE of Helotes, 12-January-1995, A. Grubbs, N. Lake, Wade, 4 ♂, 6 ♀, 4J (TTU); Madla’s Cave, 18-December-2003, K. White, <named-content xmlns:xlink="http://www.w3.org/1999/xlink" content-type="dwc:verbatimCoordinates" xlink:type="simple">29.60N, 98.69W</named-content>, 1 ♂, 1 ♀, (TMM); Madla’s Cave, 9-March-2005, P. Paquin, <named-content xmlns:xlink="http://www.w3.org/1999/xlink" content-type="dwc:verbatimCoordinates" xlink:type="simple">29.60N, 98.69W</named-content>, 1 ♂, 1 ♀, 1 juv., (CASC); Madla’s Drop, 8-June-1993, Loftin, J. Reddell, M. Reyes, G. Veni, <named-content xmlns:xlink="http://www.w3.org/1999/xlink" content-type="dwc:verbatimCoordinates" xlink:type="simple">29.62N, 98.71W</named-content>, 1 ♂, (TMM); Scorpion Cave, 1-June-1993, Loftin, J. Reddell, <named-content xmlns:xlink="http://www.w3.org/1999/xlink" content-type="dwc:verbatimCoordinates" xlink:type="simple">29.58N, 98.68W</named-content>, 1 ♂, 6 ♀, 1 juv. (TMM); Young Cave Number 1, 6-September-1993, J. Reddell, M. Reyes, <named-content xmlns:xlink="http://www.w3.org/1999/xlink" content-type="dwc:verbatimCoordinates" xlink:type="simple">29.62N, 98.66W</named-content>, 1 ♂, (TMM).</p></tp:treatment-sec><tp:treatment-sec sec-type="Diagnosis"><title>Diagnosis.</title><p><italic><tp:taxon-name>Tayshaneta madla</tp:taxon-name></italic> may be separated from all <italic><tp:taxon-name>Tayshaneta</tp:taxon-name></italic> species,  except <italic><tp:taxon-name>Tayshaneta bullis</tp:taxon-name></italic> and <italic><tp:taxon-name>Tayshaneta microps</tp:taxon-name></italic>, by having males with an elongate retrolateral tibial spine  <!--PageBreak-->(<xref ref-type="fig" rid="F31">Figs 31F</xref>, <xref ref-type="fig" rid="F32">32F</xref>), more than 0.5× length of the palpal tarsus and lacking a ventral  sclerite (<xref ref-type="fig" rid="F42">Figs 42B, E</xref>). Separated from <italic><tp:taxon-name>Tayshaneta bullis</tp:taxon-name></italic> and <italic><tp:taxon-name>Tayshaneta microps</tp:taxon-name></italic> by the unique shape of the embolus with an enlarged basal tooth (E, <xref ref-type="fig" rid="F42">Fig. 42D, F</xref>).</p></tp:treatment-sec><tp:treatment-sec sec-type="Description"><title>Description.</title><p><bold>Male</bold> (holotype). Body length 1.21, carapace 0.58 long, 0.45 wide, length 1.28× width. Carapace pale brown, slightly darker surrounding edges, sparsely setose.</p><p>Eyes large, ocular area enclosed in a dark pattern (<xref ref-type="fig" rid="F21">Figs 21A–C</xref>). Legs short and thin, femur I 1.3× carapace length, covered in fine setae and with few scattered spines.Palpal tarsus tapering to weakly divided apically (TS, <xref ref-type="fig" rid="F31">Fig. 31F</xref>); retrolateral tibial spine elongate, sculptured throughout, length 0.58× tarsus length (RTS, <xref ref-type="fig" rid="F32">Fig. 32F</xref>). Bulb suboval, length 1.84× width; embolus oval, with large basal tooth (E, <xref ref-type="fig" rid="F42">Fig. 42F</xref>), length 1.32× width. Abdomen yellow-white, without pattern, 0.63 long, 0.45 wide, covered in fine setae.</p><p><bold>Variation</bold> <bold>(<italic>n</italic> = 5).</bold> Total length 1.14–1.45; carapace length 1.16–1.29 × carapace width; length femur I 1.3–1.71 × carapace width.</p><p><bold>Female</bold> (Madla’s Cave).Body length 1.83, carapace 0.74 long, 0.58 wide, length 1.28× width. Pigmentation and setation same as for male. Legs short and thin, femur I 1.5× carapace length, covered in fine setae and with few scattered spines.Atrium trapezoidal, length 0.56× width, spermathecae with twisted stalks and large, circular heads (<xref ref-type="fig" rid="F53">Fig. 53D</xref>). Abdomen yellow-white, without pattern, 1.09 long, 0.78 wide, covered in fine setae.</p><p><bold>Variation</bold> <bold>(<italic>n</italic> = 3).</bold> Total length 1.45–1.83; carapace length 1.21–1.34 × carapace width; length femur I 1.14–1.51 × carapace width.</p><fig id="F21" position="float" orientation="portrait"><label>Figure 21.</label><caption><p><italic><tp:taxon-name>Tayshaneta madla</tp:taxon-name></italic> sp. n., Madla’s Cave, Bexar County, Texas (CASC), habitus. <bold>A</bold> <italic><tp:taxon-name>Tayshaneta madla</tp:taxon-name></italic> female, dorsal <bold>B</bold> <italic><tp:taxon-name>Tayshaneta madla</tp:taxon-name></italic> female, ventral <bold>C</bold> <italic><tp:taxon-name>Tayshaneta madla</tp:taxon-name></italic> female, lateral.</p></caption><graphic xmlns:xlink="http://www.w3.org/1999/xlink" xlink:href="ZooKeys-167-001-g021.jpg" position="float" orientation="portrait" xlink:type="simple"/></fig></tp:treatment-sec><tp:treatment-sec sec-type="Distribution"><title>Distribution.</title><p>Known only from Madla’s Cave in Bexar County, Texas (<xref ref-type="fig" rid="F59">Fig. 59</xref>).</p></tp:treatment-sec></tp:taxon-treatment><tp:taxon-treatment><tp:treatment-meta><mixed-citation publication-type="journal"><person-group><name><surname>Ledford</surname><given-names>Joel</given-names></name><name><surname>Paquin</surname><given-names>Pierre</given-names></name><name><surname>Cokendolpher</surname><given-names>James</given-names></name><name><surname>Campbell</surname><given-names>Josh</given-names></name><name><surname>Griswold</surname><given-names>Charles</given-names></name></person-group><article-title>Systematics, conservation and morphology of the spider genus 
                    <italic>Tayshaneta</italic> (Araneae, Leptonetidae) in Central Texas Caves
                </article-title><source>Zookeys</source><day>23</day><month>1</month><year>2012</year><volume>2012</volume><issue>167</issue><fpage>1</fpage><lpage>102</lpage><pub-id pub-id-type="doi">10.3897/zookeys.167.1833</pub-id></mixed-citation></tp:treatment-meta><tp:nomenclature><tp:taxon-name>
                            <tp:taxon-name-part taxon-name-part-type="genus">Tayshaneta</tp:taxon-name-part>
                            <tp:taxon-name-part taxon-name-part-type="species">microps</tp:taxon-name-part>
                        <object-id xmlns:xlink="http://www.w3.org/1999/xlink" xlink:type="simple">http://species-id.net/wiki/Tayshaneta_microps</object-id>
                        </tp:taxon-name><tp:taxon-authority>(Gertsch, 1974)</tp:taxon-authority><xref ref-type="fig" rid="F1">Figs 1B</xref><xref ref-type="fig" rid="F10">10A–B</xref><xref ref-type="fig" rid="F22">22A–F</xref><xref ref-type="fig" rid="F31">31C</xref><xref ref-type="fig" rid="F32">32C</xref><xref ref-type="fig" rid="F43">43A–F</xref><xref ref-type="fig" rid="F53">53E</xref><xref ref-type="fig" rid="F59">59</xref><tp:nomenclature-citation-list><tp:nomenclature-citation><tp:taxon-name>Leptoneta microps</tp:taxon-name><comment><xref ref-type="bibr" rid="B19">Gertsch 1974</xref>: 171–172.</comment></tp:nomenclature-citation><tp:nomenclature-citation><tp:taxon-name>Neoleptoneta microps</tp:taxon-name><comment> (Gertsch, 1974): <xref ref-type="bibr" rid="B6">Brignoli 1977</xref>: 216; <xref ref-type="bibr" rid="B33">Platnick 1986</xref>: 8; Reddell 1988: 34; <xref ref-type="bibr" rid="B13">Cokendolpher 2004</xref>: 64; <xref ref-type="bibr" rid="B37">Reddell and Cokendolpher 2004</xref>: 86; <xref ref-type="bibr" rid="B35">Platnick 2010</xref>.</comment></tp:nomenclature-citation><tp:nomenclature-citation><tp:taxon-name>Tayshaneta microps</tp:taxon-name><comment> (Gertsch, 1974): <xref ref-type="bibr" rid="B22">Ledford et al. 2011</xref>.</comment></tp:nomenclature-citation></tp:nomenclature-citation-list></tp:nomenclature><tp:treatment-sec sec-type="Type data"><title>Type data.</title><p>Female holotype from Government Canyon Bat Cave, 5 miles SW Helotes, Bexar County, Texas, 11-August-1965, J. Reddell, J. Fish (AMNH, examined).</p></tp:treatment-sec><tp:treatment-sec sec-type="Notes"><title>Notes.</title><p><italic><tp:taxon-name>Tayshaneta microps</tp:taxon-name></italic> was listed under the Endangered Species Act in 2001 (U. S. Fish and Wildlife, 2010) due to pressure from urbanization in areas surrounding San Antonio, Texas. Two records are currently reported for the species, Government Canyon Bat Cave and Surprise Sink, both of which are in Northern Bexar County. The two specimens from Surprise Sink were examined in detail and while they share reduced eyes similar to <italic><tp:taxon-name>Tayshaneta microps</tp:taxon-name></italic>, both specimens are immature cannot be confirmed as this species in the absence of associated males.</p></tp:treatment-sec><tp:treatment-sec sec-type="Other material examined"><title>Other material examined.</title><p><bold>USA:</bold> Texas: <bold>Bexar County:</bold> Government Canyon Bat Cave, 5 miles SW Helotes, 24-April-1993, J. Reddell, M. Reyes, <named-content xmlns:xlink="http://www.w3.org/1999/xlink" content-type="dwc:verbatimCoordinates" xlink:type="simple">29.56N, 98.76W</named-content>,<!--PageBreak--><!--PageBreak--> 1 ♀, (TTU); Government Canyon Bat Cave, 5 miles SW Helotes, 24-May-1993, J. Reddell, M. Reyes, <named-content xmlns:xlink="http://www.w3.org/1999/xlink" content-type="dwc:verbatimCoordinates" xlink:type="simple">29.56N, 98.76W</named-content>, 1 ♀, (TMM); Government Canyon Bat Cave, 5 miles SW Helotes, 24-May-1998, J. Reddell, M. Reyes, <named-content xmlns:xlink="http://www.w3.org/1999/xlink" content-type="dwc:verbatimCoordinates" xlink:type="simple">29.56N, 98.76W</named-content>, 4 ♀, (TMM); Government Canyon Bat Cave, 5 miles SW Helotes, 12-March-2005, P. Paquin, <named-content xmlns:xlink="http://www.w3.org/1999/xlink" content-type="dwc:verbatimCoordinates" xlink:type="simple">29.56N, 98.76W</named-content>, 2 ♂, 2 ♀, 6 juvs, (TMM); Government Canyon Bat Cave, 5 miles SW Helotes, 12-November-2009, J. Ledford, M. Sanders, N. Lake, <named-content xmlns:xlink="http://www.w3.org/1999/xlink" content-type="dwc:verbatimCoordinates" xlink:type="simple">29.56N, 98.76W</named-content>, 1 ♂, (TMM).</p></tp:treatment-sec><tp:treatment-sec sec-type="Diagnosis"><title>Diagnosis.</title><p><italic><tp:taxon-name>Tayshaneta microps</tp:taxon-name></italic> may be separated from all <italic><tp:taxon-name>Tayshaneta</tp:taxon-name></italic> species, except <italic><tp:taxon-name>Tayshaneta bullis</tp:taxon-name></italic> and <italic><tp:taxon-name>Tayshaneta madla</tp:taxon-name></italic>, by having males with an elongate retrolateral tibial spine (RTS, <xref ref-type="fig" rid="F31">Figs 31F</xref>, <xref ref-type="fig" rid="F32">32F</xref>), more than 0.5× length of the palpal tarsus and lacking a ventral sclerite (<xref ref-type="fig" rid="F42">Figs 42B, E</xref>). Separated from <italic><tp:taxon-name>Tayshaneta bullis</tp:taxon-name></italic> and <italic><tp:taxon-name>Tayshaneta madla</tp:taxon-name></italic> by the unique shape of the embolus (<xref ref-type="fig" rid="F43">Fig. 43D</xref>).</p></tp:treatment-sec><tp:treatment-sec sec-type="Description"><title>Description.</title><p>Complete description of female in <xref ref-type="bibr" rid="B19">Gertsch (1974</xref>: 171–172). Habitus of male and female in <xref ref-type="fig" rid="F22">Figs 22A–F</xref>, scanning electron micrographs of male genitalia in <xref ref-type="fig" rid="F43">Figs 43A–F</xref> and female genitalia in <xref ref-type="fig" rid="F53">Fig. 53E</xref>.</p><p><bold>Male.</bold> (Government Canyon Bat Cave). Body length 1.27, carapace 0.56 long, 0.47 wide, length 1.19× width. Carapace light brown, sparsely setose; eyes greatly reduced (<xref ref-type="fig" rid="F10">Figs 10A–B</xref>; <xref ref-type="fig" rid="F22">22A–C</xref>). Legs elongate and thin, femur I 1.64× carapace length, covered in fine setae with few scattered spines. Palpal tarsus entire, tapering apically (<xref ref-type="fig" rid="F31">Fig. 31C</xref>); retrolateral tibial spine elongate, sculptured throughout, length 0.50× tarsus length (<xref ref-type="fig" rid="F31">Fig. 31C</xref>, <xref ref-type="fig" rid="F32">32C</xref>). Bulb suboval, length 1.76× width; embolus distally oval, curved and with basal tooth (E, <xref ref-type="fig" rid="F43">Fig. 43D</xref>), length 2.0× width. Abdomen light brown, without pattern, 0.70 long, 0.50 wide, covered in fine setae.</p><p><bold>Variation</bold> <bold>(<italic>n</italic> = 6).</bold> Total length 1.25–1.40; carapace length 1.20–1.52 × carapace width; length femur I 1.0–1.4 × carapace width.</p><fig id="F22" position="float" orientation="portrait"><label>Figure 22. </label><caption><p><italic><tp:taxon-name>Tayshaneta microps</tp:taxon-name></italic> (Gertsch, 1974), Government Canyon Bat Cave, Bexar County, Texas (CASC), habitus. <bold>A</bold> <italic><tp:taxon-name>Tayshaneta microps</tp:taxon-name></italic> male, dorsal <bold>B</bold> <italic><tp:taxon-name>Tayshaneta microps</tp:taxon-name></italic> male, ventral <bold>C</bold> <italic><tp:taxon-name>Tayshaneta microps</tp:taxon-name></italic> male, lateral <bold>D</bold> <italic><tp:taxon-name>Tayshaneta microps</tp:taxon-name></italic> female, dorsal <bold>E</bold> <italic><tp:taxon-name>Tayshaneta microps</tp:taxon-name></italic> female, ventral <bold>F</bold> <italic><tp:taxon-name>Tayshaneta microps</tp:taxon-name></italic> female, lateral.</p></caption><graphic xmlns:xlink="http://www.w3.org/1999/xlink" xlink:href="ZooKeys-167-001-g022.jpg" position="float" orientation="portrait" xlink:type="simple"/></fig></tp:treatment-sec><tp:treatment-sec sec-type="Natural History"><title>Natural History.</title><p>One adult male specimen was collected for DNA extraction and scanning electron microscopy in November 2009. Although only a single male was found, immature and female specimens were commonly observed in small sheet webs under breakdown material and at the base of walls on opposite sides of the cave entrance.</p></tp:treatment-sec><tp:treatment-sec sec-type="Distribution"><title>Distribution.</title><p>Known only from Government Canyon Bat Cave, Bexar County, Texas (<xref ref-type="fig" rid="F59">Fig. 59</xref>).</p></tp:treatment-sec></tp:taxon-treatment><tp:taxon-treatment><tp:treatment-meta><mixed-citation publication-type="journal"><person-group><name><surname>Ledford</surname><given-names>Joel</given-names></name><name><surname>Paquin</surname><given-names>Pierre</given-names></name><name><surname>Cokendolpher</surname><given-names>James</given-names></name><name><surname>Campbell</surname><given-names>Josh</given-names></name><name><surname>Griswold</surname><given-names>Charles</given-names></name></person-group><article-title>Systematics, conservation and morphology of the spider genus 
                    <italic>Tayshaneta</italic> (Araneae, Leptonetidae) in Central Texas Caves
                </article-title><source>Zookeys</source><day>23</day><month>1</month><year>2012</year><volume>2012</volume><issue>167</issue><fpage>1</fpage><lpage>102</lpage><pub-id pub-id-type="doi">10.3897/zookeys.167.1833</pub-id></mixed-citation></tp:treatment-meta><tp:nomenclature><tp:taxon-name>
                            <tp:taxon-name-part taxon-name-part-type="genus">Tayshaneta</tp:taxon-name-part>
                            <tp:taxon-name-part taxon-name-part-type="species">myopica</tp:taxon-name-part>
                        <object-id xmlns:xlink="http://www.w3.org/1999/xlink" xlink:type="simple">http://species-id.net/wiki/Tayshaneta_myopica</object-id>
                        </tp:taxon-name><tp:taxon-authority>(Gertsch, 1974)</tp:taxon-authority><xref ref-type="fig" rid="F2">Figs 2A, 2C</xref><xref ref-type="fig" rid="F23">23A–F</xref><xref ref-type="fig" rid="F44">44A–F</xref><xref ref-type="fig" rid="F53">53F</xref><xref ref-type="fig" rid="F55">55</xref><xref ref-type="fig" rid="F57">57</xref><tp:nomenclature-citation-list><tp:nomenclature-citation><tp:taxon-name>Leptoneta myopica</tp:taxon-name><comment><xref ref-type="bibr" rid="B19">Gertsch 1974</xref>: 168.</comment></tp:nomenclature-citation><tp:nomenclature-citation><tp:taxon-name>Neoleptoneta myopica</tp:taxon-name><comment> (Gertsch, 1974): <xref ref-type="bibr" rid="B6">Brignoli 1977</xref>: 216; <xref ref-type="bibr" rid="B33">Platnick 1986</xref>: 9.</comment></tp:nomenclature-citation><tp:nomenclature-citation><tp:taxon-name>Tayshaneta myopica</tp:taxon-name><comment> (Gertsch, 1974): <xref ref-type="bibr" rid="B22">Ledford et al. 2011</xref>.</comment></tp:nomenclature-citation></tp:nomenclature-citation-list></tp:nomenclature><tp:treatment-sec sec-type="Type data"><title>Type data.</title><p>Male holotype from Tooth Cave, Travis County, Texas, 30-March-1965, J. Reddell, <named-content xmlns:xlink="http://www.w3.org/1999/xlink" content-type="dwc:verbatimCoordinates" xlink:type="simple">30.40N, 97.85W</named-content>, (AMNH, examined).</p></tp:treatment-sec><tp:treatment-sec sec-type="Notes"><title>Notes.</title><p><italic><tp:taxon-name>Tayshaneta myopica</tp:taxon-name></italic> was listed under the Endangered Species Act in 1988 (U. S. Fish and Wildlife, 2010) due to its extremely limited distribution in a rapidly urbanizing area outside of Austin, Texas. Recent work has been directed at refining the distribution of the species in order to set recovery goals and several additional localities were discovered during the course of this study (<xref ref-type="fig" rid="F56">Fig. 56</xref>). Of special interest are caves near the type locality which share identical mitochondrial and nuclear DNA haplotypes (Tooth Cave, Root Cave, Gallifer Cave and Tight Pit) suggesting that individuals move between sites.</p></tp:treatment-sec><tp:treatment-sec sec-type="Other material examined"><title>Other material examined.</title><p><bold>USA:</bold> Texas: <bold>Travis County:</bold> Cortaña Cave, 13-September-2006, Shade, Rykwalder, <named-content xmlns:xlink="http://www.w3.org/1999/xlink" content-type="dwc:verbatimCoordinates" xlink:type="simple">30.38N, 97.85W</named-content>, 1 ♀, (TTU); Cortaña Cave, 25-September-2007, P. Sprouse, K. McDermid, <named-content xmlns:xlink="http://www.w3.org/1999/xlink" content-type="dwc:verbatimCoordinates" xlink:type="simple">30.38N, 97.85W</named-content>, 2 ♀, (TTU); Cortaña Cave, 3-October-2007, J. Krejca, P. Sprouse, <named-content xmlns:xlink="http://www.w3.org/1999/xlink" content-type="dwc:verbatimCoordinates" xlink:type="simple">30.38N, 97.85W</named-content>, 1 juv., (TTU); Cortaña Cave, 14-October-2009, K. O’Connor, <named-content xmlns:xlink="http://www.w3.org/1999/xlink" content-type="dwc:verbatimCoordinates" xlink:type="simple">30.38N, 97.85W</named-content>, 1 ♂, 1 ♀, 1 juv., (TMM); Gallifer Cave, 20-April-1991, J. Reddell, M. Reyes, <named-content xmlns:xlink="http://www.w3.org/1999/xlink" content-type="dwc:verbatimCoordinates" xlink:type="simple">30.40N, 97.85W</named-content>, 1 ♂, 3 juvs, (TMM); Gallifer Cave, 7-January-2005, J. Reddell, M. Reyes, <named-content xmlns:xlink="http://www.w3.org/1999/xlink" content-type="dwc:verbatimCoordinates" xlink:type="simple">30.40N, 97.85W</named-content>, 1 ♂, 3 ♀, (TMM); Geode Cave, 11-August-1993, W. Elliot, <named-content xmlns:xlink="http://www.w3.org/1999/xlink" content-type="dwc:verbatimCoordinates" xlink:type="simple">30.39N, 97.86W</named-content>, 1 ♀, (TMM); Geode Cave, 21-July-1994, W. Elliot, P. Sprouse, <named-content xmlns:xlink="http://www.w3.org/1999/xlink" content-type="dwc:verbatimCoordinates" xlink:type="simple">30.39N, 97.86W</named-content>, 2 ♂, 7 ♀, 2 juvs, (TMM); Geode Cave, 11-August-1994, W. Elliot, <named-content xmlns:xlink="http://www.w3.org/1999/xlink" content-type="dwc:verbatimCoordinates" xlink:type="simple">30.39N, 97.86W</named-content>, 2 ♂, 4 ♀, 1 juv., (TMM); Geode Cave, 13-September-1994, W. Elliot, <named-content xmlns:xlink="http://www.w3.org/1999/xlink" content-type="dwc:verbatimCoordinates" xlink:type="simple">30.39N, 97.86W</named-content>, 1 ♀, (TMM); Geode Cave, 18-July-2007, K. O’Connor, <named-content xmlns:xlink="http://www.w3.org/1999/xlink" content-type="dwc:verbatimCoordinates" xlink:type="simple">30.39N, 97.86W</named-content>, 1 ♂, 1 ♀, 1 juv., (TMM); Geode Cave, 16-October-2007, Myers, <named-content xmlns:xlink="http://www.w3.org/1999/xlink" content-type="dwc:verbatimCoordinates" xlink:type="simple">30.39N, 97.86W</named-content>, 2 juvs, (TTU); Geode Cave, 31-October-2007, J. Krejca, <named-content xmlns:xlink="http://www.w3.org/1999/xlink" content-type="dwc:verbatimCoordinates" xlink:type="simple">30.39N, 97.86W</named-content>, 2 ♂, 4 ♀, 8 juvs, (TTU); Jester Estate’s Cave, 14-March-2006, M. Sanders, <named-content xmlns:xlink="http://www.w3.org/1999/xlink" content-type="dwc:verbatimCoordinates" xlink:type="simple">30.39N, 97.79W</named-content>, 1 ♀, 1 juv., (TMM); Jester Estate’s Cave, 18-September-2009, M. Sanders, <named-content xmlns:xlink="http://www.w3.org/1999/xlink" content-type="dwc:verbatimCoordinates" xlink:type="simple">30.39N, 97.79W</named-content>, 1 ♂, 3 ♀, 1 juv., (TMM); McNeil Bat Cave, 2-March-1986, J. Reddell, M. Reyes, <named-content xmlns:xlink="http://www.w3.org/1999/xlink" content-type="dwc:verbatimCoordinates" xlink:type="simple">30.09N, 97.72W</named-content>, 1 ♂, 1 ♀, (AMNH); McNeil Bat Cave, 11-March-2005, P. Paquin, <named-content xmlns:xlink="http://www.w3.org/1999/xlink" content-type="dwc:verbatimCoordinates" xlink:type="simple">30.45N, 97.72W</named-content>, 1 ♀, 1 juv., (CASC); New Comanche Trail Cave, 11-January-1989, J. Reddell, M. Reyes, <named-content xmlns:xlink="http://www.w3.org/1999/xlink" content-type="dwc:verbatimCoordinates" xlink:type="simple">30.39N, 97.86W</named-content>, 2 ♀, (AMNH); New Comanche Trail Cave, 26-January-1989, J. Reddell, M. Reyes, <named-content xmlns:xlink="http://www.w3.org/1999/xlink" content-type="dwc:verbatimCoordinates" xlink:type="simple">30.39N, 97.86W</named-content>, 2 ♂, 1 ♀, 2 juvs, (AMNH); New Comanche Trail Cave, 16-October-2007, J. Krejca, <named-content xmlns:xlink="http://www.w3.org/1999/xlink" content-type="dwc:verbatimCoordinates" xlink:type="simple">30.39N, 97.86W</named-content>, 1 ♂, 3 ♀, (TTU); New Comanche Trail Cave, 23-October-2007, P. Sprouse, <named-content xmlns:xlink="http://www.w3.org/1999/xlink" content-type="dwc:verbatimCoordinates" xlink:type="simple">30.39N, 97.86W</named-content>, 2 juvs, (TMM); Root Cave, 1-September-2008, P. Paquin, <named-content xmlns:xlink="http://www.w3.org/1999/xlink" content-type="dwc:verbatimCoordinates" xlink:type="simple">30.40N, 97.85W</named-content>, 1 juv., (TMM); Steiner Telephone Pole Cave, 17-July-2008, J. Ledford, P. Paquin, M. Archambault, <named-content xmlns:xlink="http://www.w3.org/1999/xlink" content-type="dwc:verbatimCoordinates" xlink:type="simple">30.39N, 97.86W</named-content>, 1 ♂, 3 ♀, 1 juv., (CASC); Tight Pit, 14-October-2009, K. O’Connor, 1 ♀, (TMM); Tooth Cave, 25-February-1963, D. McKenzie, J. Reddell, <named-content xmlns:xlink="http://www.w3.org/1999/xlink" content-type="dwc:verbatimCoordinates" xlink:type="simple">30.40N, 97.85W</named-content>, 1 ♂, 3 ♀, (AMNH); Tooth Cave, 5-March-1964, J. Reddell, D. McKenzie, T. Phillips, <named-content xmlns:xlink="http://www.w3.org/1999/xlink" content-type="dwc:verbatimCoordinates" xlink:type="simple">30.40N, 97.85W</named-content>, 1 ♀, (AMNH); Tooth Cave, 9-June-1967, D. McKenzie, J. Reddell, <named-content xmlns:xlink="http://www.w3.org/1999/xlink" content-type="dwc:verbatimCoordinates" xlink:type="simple">30.40N, 97.85W</named-content>, 2 ♂, 4 ♀, (AMNH); Tooth Cave, 8-March-1968, J. Reddell, W. Russell, S. Fowler, <named-content xmlns:xlink="http://www.w3.org/1999/xlink" content-type="dwc:verbatimCoordinates" xlink:type="simple">30.40N, 97.85W</named-content>, 1 ♀, (AMNH); Tooth Cave, 19-July-1970, D. McKenzie, J. Reddell, <named-content xmlns:xlink="http://www.w3.org/1999/xlink" content-type="dwc:verbatimCoordinates" xlink:type="simple">30.40N, 97.85W</named-content>, 4 ♀, (AMNH); Tooth Cave, 24-May-1992, J. Reddell, <named-content xmlns:xlink="http://www.w3.org/1999/xlink" content-type="dwc:verbatimCoordinates" xlink:type="simple">30.40N, 97.85W</named-content>, 1 juv., (AMNH); Tooth Cave, 1-September-2008, P. Paquin, <named-content xmlns:xlink="http://www.w3.org/1999/xlink" content-type="dwc:verbatimCoordinates" xlink:type="simple">30.40N, 97.85W</named-content>, 2 ♂, 8 ♀, 6 juvs, (TMM);<!--PageBreak--><!--PageBreak--> <bold>Williamson County:</bold> Goat Cave, 1-September-2008, P. Paquin, <named-content xmlns:xlink="http://www.w3.org/1999/xlink" content-type="dwc:verbatimCoordinates" xlink:type="simple">30.49N, 97.71W</named-content>, 1 ♀, 2 juvs, (CASC).</p></tp:treatment-sec><tp:treatment-sec sec-type="Diagnosis"><title>Diagnosis.</title><p><italic><tp:taxon-name>Tayshaneta myopica</tp:taxon-name></italic> may be separated from all other <italic><tp:taxon-name>Tayshaneta</tp:taxon-name></italic> species, except <italic><tp:taxon-name>Tayshaneta paraconcinna</tp:taxon-name></italic>, by having an elongate ventral sclerite (VS, <xref ref-type="fig" rid="F44">Fig. 44E</xref>) and a broad spoon shaped embolus (E, <xref ref-type="fig" rid="F44">Fig. 44D</xref>). Separated from <italic><tp:taxon-name>Tayshaneta paraconcinna</tp:taxon-name></italic> by having the embolus sharply projecting ventrally (<xref ref-type="fig" rid="F44">Fig. 44D</xref>) and having a recurved, but not sickle-shaped, retrolateral tibial spine (RTS, <xref ref-type="fig" rid="F44">Fig. 44A</xref>).</p></tp:treatment-sec><tp:treatment-sec sec-type="Description"><title>Description.</title><p>Complete description in <xref ref-type="bibr" rid="B19">Gertsch (1974</xref>: 169–170). Habitus of male and female in <xref ref-type="fig" rid="F23">Figs 23A–F</xref>, scanning electron micrographs of male palp in <xref ref-type="fig" rid="F44">Figs 44A–F</xref> and female genitalia in <xref ref-type="fig" rid="F53">Fig. 53F</xref>.</p><fig id="F23" position="float" orientation="portrait"><label>Figure 23.</label><caption><p><italic><tp:taxon-name>Tayshaneta myopica</tp:taxon-name></italic> (Gertsch, 1974), Tooth Cave, Travis County, Texas (CASC), habitus. <bold>A</bold> <italic><tp:taxon-name>Tayshaneta myopica</tp:taxon-name></italic> male, dorsal <bold>B</bold> <italic><tp:taxon-name>Tayshaneta myopica</tp:taxon-name></italic> male, ventral <bold>C</bold> <italic><tp:taxon-name>Tayshaneta myopica</tp:taxon-name></italic> male, lateral <bold>D</bold> <italic><tp:taxon-name>Tayshaneta myopica</tp:taxon-name></italic> female, dorsal <bold>E</bold> <italic><tp:taxon-name>Tayshaneta myopica</tp:taxon-name></italic> female, ventral <bold>F</bold> <italic><tp:taxon-name>Tayshaneta myopica</tp:taxon-name></italic> female, lateral.</p></caption><graphic xmlns:xlink="http://www.w3.org/1999/xlink" xlink:href="ZooKeys-167-001-g023.jpg" position="float" orientation="portrait" xlink:type="simple"/></fig></tp:treatment-sec><tp:treatment-sec sec-type="Distribution"><title>Distribution.</title><p>Known from caves in Travis and Williamson Counties, Texas (<xref ref-type="fig" rid="F57">Fig. 57</xref>).</p></tp:treatment-sec><tp:treatment-sec sec-type="Natural History"><title>Natural History.</title><p>Individuals in Geode Cave and Tooth Cave were observed suspended beneath sheet webs at the bases of stable rocks and breakdown material (<xref ref-type="fig" rid="F2">Figs 2A, 2C</xref>). When disturbed, individuals would drop from their webs and fold their legs in a protective posture similar to that reported for <italic><tp:taxon-name>Calileptoneta</tp:taxon-name></italic> (Ledford, 2004).</p></tp:treatment-sec></tp:taxon-treatment><tp:taxon-treatment><tp:treatment-meta><mixed-citation publication-type="journal"><person-group><name><surname>Ledford</surname><given-names>Joel</given-names></name><name><surname>Paquin</surname><given-names>Pierre</given-names></name><name><surname>Cokendolpher</surname><given-names>James</given-names></name><name><surname>Campbell</surname><given-names>Josh</given-names></name><name><surname>Griswold</surname><given-names>Charles</given-names></name></person-group><article-title>Systematics, conservation and morphology of the spider genus 
                    <italic>Tayshaneta</italic> (Araneae, Leptonetidae) in Central Texas Caves
                </article-title><source>Zookeys</source><day>23</day><month>1</month><year>2012</year><volume>2012</volume><issue>167</issue><fpage>1</fpage><lpage>102</lpage><pub-id pub-id-type="doi">10.3897/zookeys.167.1833</pub-id></mixed-citation></tp:treatment-meta><tp:nomenclature><tp:taxon-name>
                            <tp:taxon-name-part taxon-name-part-type="genus">Tayshaneta</tp:taxon-name-part>
                            <tp:taxon-name-part taxon-name-part-type="species">oconnorae</tp:taxon-name-part>
                        <object-id xmlns:xlink="http://www.w3.org/1999/xlink" xlink:type="simple">urn:lsid:zoobank.org:act:1D28692E-D4C1-454F-A2FA-6AD0AF1AE2FA</object-id>
                        <object-id xmlns:xlink="http://www.w3.org/1999/xlink" xlink:type="simple">http://species-id.net/wiki/Tayshaneta_oconnorae</object-id>
                        </tp:taxon-name><tp:taxon-status xmlns:xlink="http://www.w3.org/1999/xlink" xlink:type="simple">sp. n.</tp:taxon-status><xref ref-type="fig" rid="F24">Figs 24A–C</xref><xref ref-type="fig" rid="F45">45A–F</xref><xref ref-type="fig" rid="F58">58</xref></tp:nomenclature><tp:treatment-sec sec-type="Type data"><title>Type data.</title><p>Male holotype from Fern Cave, Hays County, Texas, 26-May-1989, A. Grubbs, J. Reddell, M. Reyes, <named-content xmlns:xlink="http://www.w3.org/1999/xlink" content-type="dwc:verbatimCoordinates" xlink:type="simple">29.97N, 97.99W</named-content>, (AMNH).</p></tp:treatment-sec><tp:treatment-sec sec-type="Etymology"><title>Etymology.</title><p>This species is named in honor of Kathleen O’ Connor, fellow caver and biologist who helped collect many exciting <italic><tp:taxon-name>Tayshaneta</tp:taxon-name></italic> specimens.</p></tp:treatment-sec><tp:treatment-sec sec-type="Notes"><title>Notes.</title><p>A single adult male collected from Cathy’s Cave, Hays County, Texas shares the genitalic morphology of <italic><tp:taxon-name>Tayshaneta oconnori</tp:taxon-name></italic> but was damaged during examination and only the right palp remains. The specimen was highly troglobitic and is tentatively assigned to <italic><tp:taxon-name>Tayshaneta oconnori</tp:taxon-name></italic> until additional specimens can be collected.</p></tp:treatment-sec><tp:treatment-sec sec-type="Other material examined"><title>Other material examined.</title><p><bold>USA:</bold> Texas: <bold>Hays County:</bold> Cathy’s Cave, 15-March-2005, P. Paquin, <named-content xmlns:xlink="http://www.w3.org/1999/xlink" content-type="dwc:verbatimCoordinates" xlink:type="simple">29.90N, 98.08W</named-content>, 1 ♂, (CASC).</p></tp:treatment-sec><tp:treatment-sec sec-type="Diagnosis"><title>Diagnosis.</title><p><italic><tp:taxon-name>Tayshaneta oconnori</tp:taxon-name></italic> may be separated from all <italic><tp:taxon-name>Tayshaneta</tp:taxon-name></italic> species, except <italic><tp:taxon-name>Tayshaneta anopica</tp:taxon-name></italic> and <italic><tp:taxon-name>Tayshaneta sandersi</tp:taxon-name></italic>, by having the following combination of characters: pigmentation and eyes entirely absent (<xref ref-type="fig" rid="F24">Figs 24A–C</xref>); legs extremely long and thin, femur I 1.8–1.9× carapace length; embolus with a distinctive apical bifurcation (E, <xref ref-type="fig" rid="F45">Fig. 45D</xref>). Separated from <italic><tp:taxon-name>Tayshaneta anopica</tp:taxon-name></italic> and <italic><tp:taxon-name>Tayshaneta sandersi</tp:taxon-name></italic> by having the ventral sclerite straight and short, not extending past the base of the embolus (VS, <xref ref-type="fig" rid="F45">Fig. 45E</xref>) and by the unique shape of the embolus (E, <xref ref-type="fig" rid="F45">Fig. 45D</xref>).</p></tp:treatment-sec><tp:treatment-sec sec-type="Description"><title>Description.</title><p><bold>Male</bold> (holotype). Body length 1.1, carapace 0.52 long, 0.40 wide, length 1.31× width. Carapace depigmented, sparsely setose; eyes absent (<xref ref-type="fig" rid="F24">Figs 24A–C</xref>). <!--PageBreak-->Legs elongate and thin, femur I 1.93× carapace length, covered in fine setae and with few scattered spines. Palpal tarsus entire, tapering apically; retrolateral tibial spine recurved, sculptured throughout, length 0.40× tarsus length. Bulb suboval, length 1.66× width; embolus oval, bifurcate apically (E, <xref ref-type="fig" rid="F45">Fig. 45D</xref>), length 1.2× width. Abdomen depigmented, without pattern, 0.58 long, 0.45 wide, covered in fine setae.</p><fig id="F24" position="float" orientation="portrait"><label>Figure 24. </label><caption><p><italic><tp:taxon-name>Tayshaneta oconnorae</tp:taxon-name></italic> sp. n., Fern Cave, Hays County, Texas (AMNH), habitus. <bold>A</bold> <italic><tp:taxon-name>Tayshaneta oconnorae</tp:taxon-name></italic> male holotype, dorsal <bold>B</bold> <italic><tp:taxon-name>Tayshaneta oconnorae</tp:taxon-name></italic> male holotype, ventral <bold>C</bold> <italic><tp:taxon-name>Tayshaneta oconnorae</tp:taxon-name></italic> male holotype, lateral.</p></caption><graphic xmlns:xlink="http://www.w3.org/1999/xlink" xlink:href="ZooKeys-167-001-g024.jpg" position="float" orientation="portrait" xlink:type="simple"/></fig></tp:treatment-sec><tp:treatment-sec sec-type="Distribution"><title>Distribution.</title><p>Known only from two caves in Hays County, Texas (<xref ref-type="fig" rid="F58">Fig. 58</xref>).</p><!--PageBreak--></tp:treatment-sec></tp:taxon-treatment><tp:taxon-treatment><tp:treatment-meta><mixed-citation publication-type="journal"><person-group><name><surname>Ledford</surname><given-names>Joel</given-names></name><name><surname>Paquin</surname><given-names>Pierre</given-names></name><name><surname>Cokendolpher</surname><given-names>James</given-names></name><name><surname>Campbell</surname><given-names>Josh</given-names></name><name><surname>Griswold</surname><given-names>Charles</given-names></name></person-group><article-title>Systematics, conservation and morphology of the spider genus 
                    <italic>Tayshaneta</italic> (Araneae, Leptonetidae) in Central Texas Caves
                </article-title><source>Zookeys</source><day>23</day><month>1</month><year>2012</year><volume>2012</volume><issue>167</issue><fpage>1</fpage><lpage>102</lpage><pub-id pub-id-type="doi">10.3897/zookeys.167.1833</pub-id></mixed-citation></tp:treatment-meta><tp:nomenclature><tp:taxon-name>
                            <tp:taxon-name-part taxon-name-part-type="genus">Tayshaneta</tp:taxon-name-part>
                            <tp:taxon-name-part taxon-name-part-type="species">paraconcinna</tp:taxon-name-part>
                        <object-id xmlns:xlink="http://www.w3.org/1999/xlink" xlink:type="simple">http://species-id.net/wiki/Tayshaneta_paraconcinna</object-id>
                        </tp:taxon-name><tp:taxon-authority>(Cokendolpher &amp; Reddell, 2001)</tp:taxon-authority><xref ref-type="fig" rid="F25">Figs 25A–F</xref><xref ref-type="fig" rid="F31">31A</xref><xref ref-type="fig" rid="F32">32A</xref><xref ref-type="fig" rid="F46">46A–F</xref><xref ref-type="fig" rid="F54">54A</xref><xref ref-type="fig" rid="F57">57</xref><tp:nomenclature-citation-list><tp:nomenclature-citation><tp:taxon-name>Neoleptoneta paraconcinna</tp:taxon-name><comment><xref ref-type="bibr" rid="B12">Cokendolpher and Reddell 2001</xref>: 46; <xref ref-type="bibr" rid="B35">Platnick 2010</xref>.</comment></tp:nomenclature-citation><tp:nomenclature-citation><tp:taxon-name>Tayshaneta paraconcinna</tp:taxon-name><comment> (<xref ref-type="bibr" rid="B12">Cokendolpher and Reddell 2001</xref>): <xref ref-type="bibr" rid="B22">Ledford et al. 2011</xref>.</comment></tp:nomenclature-citation></tp:nomenclature-citation-list></tp:nomenclature><tp:treatment-sec sec-type="Type data"><title>Type data.</title><p>Male holotype from Peep in the Deep Cave, Fort Hood, Bell County, Texas, 8-May-1998, J. Reddell, M. Reyes, <named-content xmlns:xlink="http://www.w3.org/1999/xlink" content-type="dwc:verbatimCoordinates" xlink:type="simple">31.20N, 97.51W</named-content>, (AMNH).</p></tp:treatment-sec><tp:treatment-sec sec-type="Other material examined"><title>Other material examined.</title><p><bold>USA:</bold> Texas: <bold>Bell County:</bold> Camp 6 Cave Number 1, Fort Hood, 5-April-1999, J. Reddell, M. Reyes, <named-content xmlns:xlink="http://www.w3.org/1999/xlink" content-type="dwc:verbatimCoordinates" xlink:type="simple">31.20N, 97.51W</named-content>, 1 ♂, (TMM); Figure 8 Cave, Fort Hood, 20-April-1998, Graves, J. Reddell, M. Reyes, <named-content xmlns:xlink="http://www.w3.org/1999/xlink" content-type="dwc:verbatimCoordinates" xlink:type="simple">31.20N, 97.51W</named-content>, 1 ♀, (TMM);Hidden Pit Cave, Fort Hood, 18-August-2003, Perkins, J. Reddell, M. Reyes, <named-content xmlns:xlink="http://www.w3.org/1999/xlink" content-type="dwc:verbatimCoordinates" xlink:type="simple">31.20N, 97.51W</named-content>, 1 ♀, 3 juvs, (TMM);Hidden Pit Cave, Fort Hood, 21-March-2004, J. Fant, J. Reddell, M. Reyes, <named-content xmlns:xlink="http://www.w3.org/1999/xlink" content-type="dwc:verbatimCoordinates" xlink:type="simple">31.20N, 97.51W</named-content>, 1 ♀, 3 juvs, (TMM);Peep in the Deep Cave, Fort Hood, 8-May-1998, J. Reddell, M. Reyes, <named-content xmlns:xlink="http://www.w3.org/1999/xlink" content-type="dwc:verbatimCoordinates" xlink:type="simple">31.20N, 97.51W</named-content>, 1 ♀, (TMM);Peep in the Deep Cave, Fort Hood, 21-April-1998, J. Reddell, M. Reyes, <named-content xmlns:xlink="http://www.w3.org/1999/xlink" content-type="dwc:verbatimCoordinates" xlink:type="simple">31.20N, 97.51W</named-content>, 2 ♀, (TMM);Peep in the Deep Cave, Fort Hood, 3-November-1998, J. Reddell, M. Reyes, <named-content xmlns:xlink="http://www.w3.org/1999/xlink" content-type="dwc:verbatimCoordinates" xlink:type="simple">31.20N, 97.51W</named-content>, 1 ♀, (TMM);Peep in the Deep Cave, Fort Hood, 8-June-2010, J. Fant, <named-content xmlns:xlink="http://www.w3.org/1999/xlink" content-type="dwc:verbatimCoordinates" xlink:type="simple">31.20N, 97.51W</named-content>, 3 ♀, 1 juv., (TMM); Talking Crows Cave, Fort Hood, 20-May-1998, Graves, J. Reddell, M. Reyes, <named-content xmlns:xlink="http://www.w3.org/1999/xlink" content-type="dwc:verbatimCoordinates" xlink:type="simple">31.20N, 97.51W</named-content>, 1 juv., (TMM); <bold>Blanco County:</bold> Flat Creek Ranch, 12miles E. Johnson City, 28-May-1995, A. Grubbs, <named-content xmlns:xlink="http://www.w3.org/1999/xlink" content-type="dwc:verbatimCoordinates" xlink:type="simple">30.27N, 98.21W</named-content>, 1 ♂, 1 ♀, (TTU); Pedernales State Park, 17-December-2003, P. Paquin, W. Wytrykush, <named-content xmlns:xlink="http://www.w3.org/1999/xlink" content-type="dwc:verbatimCoordinates" xlink:type="simple">30.30N, 98.26W</named-content>, 1 ♂, 1 ♀, (CASC); <bold>Burnet County:</bold> Doublehorn Creek and Highway 71, 4.9 miles SE Marble Falls, 20-January-1995, A. Grubbs, <named-content xmlns:xlink="http://www.w3.org/1999/xlink" content-type="dwc:verbatimCoordinates" xlink:type="simple">30.49N, 98.23W</named-content>, 3 ♂, 5 ♀, 4 juvs, (TMM); Moon Rocks Ranch, 5 miles W. Spicewood, A. Grubbs, Waid, <named-content xmlns:xlink="http://www.w3.org/1999/xlink" content-type="dwc:verbatimCoordinates" xlink:type="simple">30.47N, 98.24W</named-content>, 1 ♂, (TMM); County Road 404, 5 miles W. Spicewood, site #1, 29-November-1994, A. Grubbs, <named-content xmlns:xlink="http://www.w3.org/1999/xlink" content-type="dwc:verbatimCoordinates" xlink:type="simple">30.47N, 98.24W</named-content>, 1 ♂, 3 ♀, (TTU); <bold>Travis County:</bold> Hwy. 71 and Pedernales River, 23mi. W. Austin, 3-October-1994, Grubbs, <named-content xmlns:xlink="http://www.w3.org/1999/xlink" content-type="dwc:verbatimCoordinates" xlink:type="simple">30.38N, 98.08W</named-content>, 1 ♂, 1 ♀, (TMM); Hwy. 71 and Pedernales River, 23mi. W. Austin, 17-November-2009, P. Paquin, J. Ledford, <named-content xmlns:xlink="http://www.w3.org/1999/xlink" content-type="dwc:verbatimCoordinates" xlink:type="simple">30.38N, 98.08W</named-content>, 18 ♂, 14 ♀, 4 juvs, (CASC); <bold>Williamson County:</bold> Fissure F-8, The Sanctuary, 3.3mi. W. Georgetown, A. Grubbs, 1 ♂, (TMM); Lizard’s Lounge Cave, F-11, 3.3mi. W. Georgetown, 14-Aug-2003, Fant, A. Grubbs, <named-content xmlns:xlink="http://www.w3.org/1999/xlink" content-type="dwc:verbatimCoordinates" xlink:type="simple">30.62N, 97.73W</named-content>, 2 ♂, 2 ♀, (TMM); On Campus Cave, 1-Sep-2008, P. Paquin, <named-content xmlns:xlink="http://www.w3.org/1999/xlink" content-type="dwc:verbatimCoordinates" xlink:type="simple">30.61N, 97.69W</named-content>, 1 ♀, (CASC); Salt Lick Cave, the Sanctuary, 3.3mi. W. Georgetown, A. Grubbs, <named-content xmlns:xlink="http://www.w3.org/1999/xlink" content-type="dwc:verbatimCoordinates" xlink:type="simple">30.62N, 97.73W</named-content>, 4 ♂, 3 ♀, 1 juv. (TMM); Scoot Over Cave, 1-April-1994, Warton, <named-content xmlns:xlink="http://www.w3.org/1999/xlink" content-type="dwc:verbatimCoordinates" xlink:type="simple">30.48N, 97.72W</named-content>, 2 ♂, 1 ♀, 1 juv., (TMM); Serta Cave, 1-April-1994, Warton, <named-content xmlns:xlink="http://www.w3.org/1999/xlink" content-type="dwc:verbatimCoordinates" xlink:type="simple">30.48N, 97.72W</named-content>, 1 ♀, 1 juv., (TMM);Short Stack Cave, 1-April-1994, Warton, <named-content xmlns:xlink="http://www.w3.org/1999/xlink" content-type="dwc:verbatimCoordinates" xlink:type="simple">30.53N, 97.70W</named-content>, 1 ♂, 2 ♀, (TTU);Short Stack Cave, 19-May-1995, J. Reddell, <named-content xmlns:xlink="http://www.w3.org/1999/xlink" content-type="dwc:verbatimCoordinates" xlink:type="simple">30.53N, 97.70W</named-content>, 1 ♂, 2 ♀, 1 juv., (TMM);Three Miles Cave (=Three Mile Bat Cave), 17-Aug-2008, P. Paquin, J. Ledford, M. Archambault, <named-content xmlns:xlink="http://www.w3.org/1999/xlink" content-type="dwc:verbatimCoordinates" xlink:type="simple">30.63N, 97.73W</named-content>, <!--PageBreak--><!--PageBreak-->6 ♀, 2 juvs, (CASC);Twin Springs Cave (=Whitney West Cave), 10.xii.2009, P. Paquin, <named-content xmlns:xlink="http://www.w3.org/1999/xlink" content-type="dwc:verbatimCoordinates" xlink:type="simple">30.69N, 97.78W</named-content>, 1 ♂, 1 juv., (CASC).</p></tp:treatment-sec><tp:treatment-sec sec-type="Diagnosis"><title>Diagnosis.</title><p><italic><tp:taxon-name>Tayshaneta paraconcinna</tp:taxon-name></italic> may be separated from all other <italic><tp:taxon-name>Tayshaneta</tp:taxon-name></italic> species, except <italic><tp:taxon-name>Tayshaneta myopica</tp:taxon-name></italic>, by having an elongate ventral sclerite (VS, <xref ref-type="fig" rid="F46">Fig. 46E</xref>) and a broad spoon shaped embolus (E, <xref ref-type="fig" rid="F46">Fig. 46D</xref>). Separated from <italic><tp:taxon-name>Tayshaneta myopica</tp:taxon-name></italic> by having the embolus projecting anteriorly (E, <xref ref-type="fig" rid="F46">Fig. 46D</xref>) and having a sharply recurved, sickle-shaped, retrolateral tibial spine (RTS, <xref ref-type="fig" rid="F46">Fig. 46A</xref>).</p></tp:treatment-sec><tp:treatment-sec sec-type="Description"><title>Description.</title><p>Complete description in Cokendolpher (2001: 46). Habitus of male and female in <xref ref-type="fig" rid="F25">Figs 25A–F</xref>, scanning electron micrographs of male palp in <xref ref-type="fig" rid="F46">Figs 46A–F</xref> and female genitalia in <xref ref-type="fig" rid="F54">Fig. 54A</xref>.</p><fig id="F25" position="float" orientation="portrait"><label>Figure 25.</label><caption><p><italic><tp:taxon-name>Tayshaneta paraconcinna</tp:taxon-name></italic> (Cokendolpher &amp; Reddell, 2001), Camp 6 Cave Number 1, Fort Hood, Bell County, Texas (TMM), habitus. <bold>A</bold> <italic><tp:taxon-name>Tayshaneta paraconcinna</tp:taxon-name></italic> male, dorsal <bold>B</bold> <italic><tp:taxon-name>Tayshaneta paraconcinna</tp:taxon-name></italic> male, ventral <bold>C</bold> <italic><tp:taxon-name>Tayshaneta paraconcinna</tp:taxon-name></italic> male, lateral <bold>D</bold> <italic><tp:taxon-name>Tayshaneta paraconcinna</tp:taxon-name></italic> female, dorsal <bold>E</bold> <italic><tp:taxon-name>Tayshaneta paraconcinna</tp:taxon-name></italic> female, ventral <bold>F</bold> <italic><tp:taxon-name>Tayshaneta paraconcinna</tp:taxon-name></italic> female, lateral.</p></caption><graphic xmlns:xlink="http://www.w3.org/1999/xlink" xlink:href="ZooKeys-167-001-g025.jpg" position="float" orientation="portrait" xlink:type="simple"/></fig></tp:treatment-sec><tp:treatment-sec sec-type="Distribution"><title>Distribution.</title><p>Caves of Fort Hood, Bell County, Texas and surface localities in Blanco, Burnett, Travis and Williamson Counties, Texas (<xref ref-type="fig" rid="F57">Fig. 57</xref>).</p></tp:treatment-sec></tp:taxon-treatment><tp:taxon-treatment><tp:treatment-meta><mixed-citation publication-type="journal"><person-group><name><surname>Ledford</surname><given-names>Joel</given-names></name><name><surname>Paquin</surname><given-names>Pierre</given-names></name><name><surname>Cokendolpher</surname><given-names>James</given-names></name><name><surname>Campbell</surname><given-names>Josh</given-names></name><name><surname>Griswold</surname><given-names>Charles</given-names></name></person-group><article-title>Systematics, conservation and morphology of the spider genus 
                    <italic>Tayshaneta</italic> (Araneae, Leptonetidae) in Central Texas Caves
                </article-title><source>Zookeys</source><day>23</day><month>1</month><year>2012</year><volume>2012</volume><issue>167</issue><fpage>1</fpage><lpage>102</lpage><pub-id pub-id-type="doi">10.3897/zookeys.167.1833</pub-id></mixed-citation></tp:treatment-meta><tp:nomenclature><tp:taxon-name>
                            <tp:taxon-name-part taxon-name-part-type="genus">Tayshaneta</tp:taxon-name-part>
                            <tp:taxon-name-part taxon-name-part-type="species">sandersi</tp:taxon-name-part>
                        <object-id xmlns:xlink="http://www.w3.org/1999/xlink" xlink:type="simple">urn:lsid:zoobank.org:act:3722907F-76E3-475B-8A0A-77B574BC8A8E</object-id>
                        <object-id xmlns:xlink="http://www.w3.org/1999/xlink" xlink:type="simple">http://species-id.net/wiki/Tayshaneta_sandersi</object-id>
                        </tp:taxon-name><tp:taxon-status xmlns:xlink="http://www.w3.org/1999/xlink" xlink:type="simple">sp. n.</tp:taxon-status><xref ref-type="fig" rid="F1">Figs 1C</xref><xref ref-type="fig" rid="F26">26A–C</xref><xref ref-type="fig" rid="F47">47A–F</xref><xref ref-type="fig" rid="F54">54B</xref><xref ref-type="fig" rid="F56">56</xref></tp:nomenclature><tp:treatment-sec sec-type="Type data"><title>Type data.</title><p>Female holotype from District Park Cave, Travis County, Texas, 19-November-2009, J. Ledford, M. Sanders, <named-content xmlns:xlink="http://www.w3.org/1999/xlink" content-type="dwc:verbatimCoordinates" xlink:type="simple">30.21N, 97.85W</named-content>, (CASC).</p></tp:treatment-sec><tp:treatment-sec sec-type="Etymology"><title>Etymology.</title><p>This species is named in honor of Mark Sanders, fellow caver, biologist, and collector of several <italic><tp:taxon-name>Tayshaneta</tp:taxon-name></italic> species in Texas.</p></tp:treatment-sec><tp:treatment-sec sec-type="Notes"><title>Notes. </title><p>The only known adult male for <italic><tp:taxon-name>Tayshaneta sandersi</tp:taxon-name></italic> is from Whirlpool Cave and is missing most of its appendages and the carapace. Individuals from District Park Cave, Slaughter Creek Cave and Whirlpool Cave are genetically identical suggesting that the species may occur more broadly in the Onion Creek watershed of Barton Springs.</p></tp:treatment-sec><tp:treatment-sec sec-type="Other material examined"><title>Other material examined.</title><p><bold>USA:</bold> Texas: <bold>Travis County:</bold> Slaughter Creek Cave, 6-January-2005, P. Paquin, <named-content xmlns:xlink="http://www.w3.org/1999/xlink" content-type="dwc:verbatimCoordinates" xlink:type="simple">30.19N, 97.87W</named-content>, 1J, (CASC); Whirlpool Cave, 2-March-2005, P. Paquin, 1M, (TMM); District Park Cave, 19-November-2009, J. Ledford, M. Sanders, <named-content xmlns:xlink="http://www.w3.org/1999/xlink" content-type="dwc:verbatimCoordinates" xlink:type="simple">30.21N, 97.85W</named-content>, 1 ♀, 2J, (TMM).</p></tp:treatment-sec><tp:treatment-sec sec-type="Diagnosis"><title>Diagnosis.</title><p><italic><tp:taxon-name>Tayshaneta sandersi</tp:taxon-name></italic> may be separated from all <italic><tp:taxon-name>Tayshaneta</tp:taxon-name></italic> species, except <italic><tp:taxon-name>Tayshaneta anopica</tp:taxon-name></italic> and <italic><tp:taxon-name>Tayshaneta oconnori</tp:taxon-name></italic>, by having the following combination of characters: pigmentation and eyes entirely absent (<xref ref-type="fig" rid="F26">Figs 26A–C</xref>); legs extremely long and thin, femur I 1.8–1.9× carapace length; embolus with a distinctive apical bifurcation (E, <xref ref-type="fig" rid="F47">Fig. 47D</xref>). Separated from <italic><tp:taxon-name>Tayshaneta anopica</tp:taxon-name></italic> and <italic><tp:taxon-name>Tayshaneta oconnori</tp:taxon-name></italic> by having the ventral sclerite curved prolaterally (VS, <xref ref-type="fig" rid="F47">Fig. 47E</xref>) and by the unique shape of the embolus (E, <xref ref-type="fig" rid="F47">Fig. 47D</xref>).</p></tp:treatment-sec><tp:treatment-sec sec-type="Description"><title>Description.</title><p><bold>Male</bold> (Whirlpool Cave, genitalia only). Palpal tarsus entire, tapering apically; retrolateral tibial spine recurved, sculptured throughout, length 0.38× tarsus length (<xref ref-type="fig" rid="F47">Fig. 47A</xref>). Bulb suboval, length 1.97× width; embolus suboval, bifurcate apically (E, <xref ref-type="fig" rid="F47">Fig. 47D</xref>), length 1.6× width. Ventral sclerite elongate, curved prolaterally (VS, <xref ref-type="fig" rid="F47">Fig. 47E</xref>).</p><p><bold>Female</bold> (holotype).Body length 1.2, carapace 0.58 long, 0.41 wide, length 1.39× width. Carapace depigmented, sparsely setose; eyes absent. Legs elongate<!--PageBreak--> and thin, femur I 1.90× carapace length, covered in fine setae and with few scattered spines.Atrium suboval, length 0.41× width, spermathecae with twisted stalks and large, circular heads (<xref ref-type="fig" rid="F54">Fig. 54B</xref>). Abdomen depigmented, 0.61 long, 0.49 wide, covered in fine setae.</p><fig id="F26" position="float" orientation="portrait"><label>Figure 26.</label><caption><p><italic><tp:taxon-name>Tayshaneta sandersi</tp:taxon-name></italic> sp. n., District Park Cave, Travis County, Texas (CASC), habitus. <bold>A</bold> <italic><tp:taxon-name>Tayshaneta sandersi</tp:taxon-name></italic> female holotype, dorsal <bold>B</bold> <italic><tp:taxon-name>Tayshaneta sandersi</tp:taxon-name></italic> female holotype, ventral <bold>C</bold> <italic><tp:taxon-name>Tayshaneta sandersi</tp:taxon-name></italic> female holotype, lateral.</p></caption><graphic xmlns:xlink="http://www.w3.org/1999/xlink" xlink:href="ZooKeys-167-001-g026.jpg" position="float" orientation="portrait" xlink:type="simple"/></fig></tp:treatment-sec><tp:treatment-sec sec-type="Natural History"><title>Natural History.</title><p>Three individuals were found deep in District Park Cave in fine sheet webs under loose rocks. The single male individual was found wandering among loose rocks in Whirlpool Cave.</p></tp:treatment-sec><tp:treatment-sec sec-type="Distribution"><title>Distribution.</title><p>Known from three caves in Travis County, Texas (<xref ref-type="fig" rid="F56">Fig. 56</xref>).</p></tp:treatment-sec></tp:taxon-treatment><tp:taxon-treatment><tp:treatment-meta><mixed-citation publication-type="journal"><person-group><name><surname>Ledford</surname><given-names>Joel</given-names></name><name><surname>Paquin</surname><given-names>Pierre</given-names></name><name><surname>Cokendolpher</surname><given-names>James</given-names></name><name><surname>Campbell</surname><given-names>Josh</given-names></name><name><surname>Griswold</surname><given-names>Charles</given-names></name></person-group><article-title>Systematics, conservation and morphology of the spider genus 
                    <italic>Tayshaneta</italic> (Araneae, Leptonetidae) in Central Texas Caves
                </article-title><source>Zookeys</source><day>23</day><month>1</month><year>2012</year><volume>2012</volume><issue>167</issue><fpage>1</fpage><lpage>102</lpage><pub-id pub-id-type="doi">10.3897/zookeys.167.1833</pub-id></mixed-citation></tp:treatment-meta><tp:nomenclature><tp:taxon-name>
                            <tp:taxon-name-part taxon-name-part-type="genus">Tayshaneta</tp:taxon-name-part>
                            <tp:taxon-name-part taxon-name-part-type="species">sprousei</tp:taxon-name-part>
                        <object-id xmlns:xlink="http://www.w3.org/1999/xlink" xlink:type="simple">urn:lsid:zoobank.org:act:9395BD71-ADF6-4F41-B8BC-8CD45F88A016</object-id>
                        <object-id xmlns:xlink="http://www.w3.org/1999/xlink" xlink:type="simple">http://species-id.net/wiki/Tayshaneta_sprousei</object-id>
                        </tp:taxon-name><tp:taxon-status xmlns:xlink="http://www.w3.org/1999/xlink" xlink:type="simple">sp. n.</tp:taxon-status><xref ref-type="fig" rid="F27">Figs 27A–C</xref><xref ref-type="fig" rid="F48">48A–F</xref><xref ref-type="fig" rid="F59">59</xref></tp:nomenclature><tp:treatment-sec sec-type="Type data"><title>Type data.</title><p>Male holotype from Constant Sorrow Cave, Camp Bullis, Bexar County, Texas, 6-March-2001, G. Veni, <named-content xmlns:xlink="http://www.w3.org/1999/xlink" content-type="dwc:verbatimCoordinates" xlink:type="simple">29.63N, 98.58W</named-content>, (AMNH).</p></tp:treatment-sec><tp:treatment-sec sec-type="Etymology"><title>Etymology.</title><p>This species is named in honor of Peter Sprouse, fellow caver, biologist and collector of several <italic><tp:taxon-name>Tayshaneta</tp:taxon-name></italic> species in Texas caves.</p><!--PageBreak--></tp:treatment-sec><tp:treatment-sec sec-type="Other material examined"><title>Other material examined.</title><p><bold>USA:</bold> Texas: <bold>Bexar County:</bold> Breached Dam Cave, 4-October-1995, J. Reddell, M. Reyes, 1 juv., (TMM);Breached Dam Cave, 1-November-2000, J. Reddell, M. Reyes, 1 ♂, (TMM).</p></tp:treatment-sec><tp:treatment-sec sec-type="Diagnosis"><title>Diagnosis.</title><p><italic><tp:taxon-name>Tayshaneta sprousei</tp:taxon-name></italic> may be separated from all <italic><tp:taxon-name>Tayshaneta</tp:taxon-name></italic> species by having the following combination of characters: male palpal tarsus undivided, tapering apically (<xref ref-type="fig" rid="F48">Fig. 48C</xref>); retrolateral tibial spine elongate, 0.5× length of palpal tarsus; embolus oval, smooth along margins (E, <xref ref-type="fig" rid="F48">Fig. 48D</xref>); ventral sclerite short, less than the width of the embolus (<xref ref-type="fig" rid="F48">Fig. 48B, D–F</xref>).</p></tp:treatment-sec><tp:treatment-sec sec-type="Description"><title>Description.</title><p><bold>Male</bold> (holotype). Body length 1.1, carapace 0.47 long, 0.40 wide, length 1.18× width. Carapace pale yellow, sparsely setose; eyes surrounded by faint dark markings (<xref ref-type="fig" rid="F27">Figs 27A–C</xref>). Legs elongate and thin, femur I 1.19× carapace length, covered in fine setae and with few scattered spines. Palpal tarsus entire, tapering apically (TS, <xref ref-type="fig" rid="F48">Fig. 48C</xref>); retrolateral tibial spine straight, sculptured throughout, length 0.49× tarsus length. Bulb suboval, length 1.52× width; embolus oval, smooth along margins (E, <xref ref-type="fig" rid="F48">Fig. 48D</xref>), length 2.0× width; ventral sclerite short, less than embolus width (VS, <xref ref-type="fig" rid="F48">Figs 48B, D–F</xref>). Abdomen pale yellow, without pattern, 0.63 long, 0.50 wide, covered in fine setae.</p><p><bold>Variation</bold> <bold>(<italic>n</italic> = 2).</bold> Total length 1.10–1.12; carapace length 1.18–1.36 × carapace width; length femur I 1.19–1.2 × carapace width.</p><fig id="F27" position="float" orientation="portrait"><label>Figure 27.</label><caption><p><italic><tp:taxon-name>Tayshaneta sprousei</tp:taxon-name></italic> sp. n., Constant Sorrow Cave, Camp Bullis, Bexar County, Texas (TMM), habitus. <bold>A</bold> <italic><tp:taxon-name>Tayshaneta sprousei</tp:taxon-name></italic> male holotype, dorsal <bold>B</bold> <italic><tp:taxon-name>Tayshaneta sprousei</tp:taxon-name></italic> male holotype, ventral <bold>C</bold> <italic><tp:taxon-name>Tayshaneta sprousei</tp:taxon-name></italic> male holotype, lateral.</p></caption><graphic xmlns:xlink="http://www.w3.org/1999/xlink" xlink:href="ZooKeys-167-001-g027.jpg" position="float" orientation="portrait" xlink:type="simple"/></fig></tp:treatment-sec><tp:treatment-sec sec-type="Distribution"><title>Distribution.</title><p>Known from two caves in Bexar County, Texas (<xref ref-type="fig" rid="F59">Fig. 59</xref>).</p></tp:treatment-sec></tp:taxon-treatment><tp:taxon-treatment><tp:treatment-meta><mixed-citation publication-type="journal"><person-group><name><surname>Ledford</surname><given-names>Joel</given-names></name><name><surname>Paquin</surname><given-names>Pierre</given-names></name><name><surname>Cokendolpher</surname><given-names>James</given-names></name><name><surname>Campbell</surname><given-names>Josh</given-names></name><name><surname>Griswold</surname><given-names>Charles</given-names></name></person-group><article-title>Systematics, conservation and morphology of the spider genus 
                    <italic>Tayshaneta</italic> (Araneae, Leptonetidae) in Central Texas Caves
                </article-title><source>Zookeys</source><day>23</day><month>1</month><year>2012</year><volume>2012</volume><issue>167</issue><fpage>1</fpage><lpage>102</lpage><pub-id pub-id-type="doi">10.3897/zookeys.167.1833</pub-id></mixed-citation></tp:treatment-meta><tp:nomenclature><tp:taxon-name>
                            <tp:taxon-name-part taxon-name-part-type="genus">Tayshaneta</tp:taxon-name-part>
                            <tp:taxon-name-part taxon-name-part-type="species">valverdae</tp:taxon-name-part>
                        <object-id xmlns:xlink="http://www.w3.org/1999/xlink" xlink:type="simple">http://species-id.net/wiki/Tayshaneta_valverdae</object-id>
                        </tp:taxon-name><tp:taxon-authority>(Gertsch, 1974)</tp:taxon-authority><xref ref-type="fig" rid="F28">Figs 28A–F</xref><xref ref-type="fig" rid="F49">49A–F</xref><xref ref-type="fig" rid="F54">54C</xref><xref ref-type="fig" rid="F60">60</xref><tp:nomenclature-citation-list><tp:nomenclature-citation><tp:taxon-name>Leptoneta valverdae</tp:taxon-name><comment><xref ref-type="bibr" rid="B19">Gertsch 1974</xref>: 173.</comment></tp:nomenclature-citation><tp:nomenclature-citation><tp:taxon-name>Neoleptoneta valverdae</tp:taxon-name><comment> (Gertsch, 1974): <xref ref-type="bibr" rid="B6">Brignoli 1977</xref>: 216; <xref ref-type="bibr" rid="B33">Platnick 1986</xref>: 10.</comment></tp:nomenclature-citation><tp:nomenclature-citation><tp:taxon-name>Tayshaneta valverdae</tp:taxon-name><comment> (<xref ref-type="bibr" rid="B19">Gertsch 1974</xref>): <xref ref-type="bibr" rid="B22">Ledford et al. 2011</xref>.</comment></tp:nomenclature-citation></tp:nomenclature-citation-list></tp:nomenclature><tp:treatment-sec sec-type="Type data"><title>Type data.</title><p>Male holotype from Oriente Milestone Molasses Bat Cave, 20 miles NE of Del Rio, Val Verde County, Texas, 25-January-1964, J. Reddell, McKenzie, Porter, <named-content xmlns:xlink="http://www.w3.org/1999/xlink" content-type="dwc:verbatimCoordinates" xlink:type="simple">29.56N, 100.77W</named-content>, (AMNH).</p></tp:treatment-sec><tp:treatment-sec sec-type="Other material examined"><title>Other material examined.</title><p><bold>USA:</bold> Texas: <bold>Bandera County:</bold> Melanie’s Cave, Hill Country State Natural Area, 23-July-2000, J. Reddell, M. Reyes, <named-content xmlns:xlink="http://www.w3.org/1999/xlink" content-type="dwc:verbatimCoordinates" xlink:type="simple">29.63N, 99.18W</named-content>, 1 ♂, 5 ♀, 2 juvs, (TMM); Harvestman Cave, Hill Country State Natural Area, 24-July-2000, J. Reddell, M. Reyes, <named-content xmlns:xlink="http://www.w3.org/1999/xlink" content-type="dwc:verbatimCoordinates" xlink:type="simple">29.63N, 99.18W</named-content>, 1 ♂, 2 ♀, 2 juvs, (TMM); Love Creek Ranch, 10.5 miles W. Medina, 6-October-1996, A. Grubbs, <named-content xmlns:xlink="http://www.w3.org/1999/xlink" content-type="dwc:verbatimCoordinates" xlink:type="simple">29.79N, 99.42W</named-content>, 1 ♂, 1 ♀, (TMM); <bold>Uvalde County:</bold> Big Fucking Snake Cave, 8-June-1985, A. Grubbs, AC, RW, <named-content xmlns:xlink="http://www.w3.org/1999/xlink" content-type="dwc:verbatimCoordinates" xlink:type="simple">29.43N, 99.65W</named-content>, 1 ♂, 1 ♀, (AMNH); Marneldo Ranch, 18-April-1997, A. Grubbs, <named-content xmlns:xlink="http://www.w3.org/1999/xlink" content-type="dwc:verbatimCoordinates" xlink:type="simple">29.50N, 99.61W</named-content>, 1 ♂, (TMM); <bold>Val Verde County:</bold> Oriente Milestone Molasses Bat Cave, 20 miles NE of Del Rio, 25-January-1964, 1 ♂, (AMNH).</p></tp:treatment-sec><tp:treatment-sec sec-type="Diagnosis"><title>Diagnosis.</title><p><italic><tp:taxon-name>Tayshaneta valverdae</tp:taxon-name></italic> may be separated from all other <italic><tp:taxon-name>Tayshaneta</tp:taxon-name></italic> species, except <italic><tp:taxon-name>Tayshaneta emeraldae</tp:taxon-name></italic>, <italic><tp:taxon-name>Tayshaneta fawcetti</tp:taxon-name></italic>, <italic><tp:taxon-name>Tayshaneta grubbsi</tp:taxon-name></italic> and <italic><tp:taxon-name>Tayshaneta vidrio</tp:taxon-name></italic> by having the male palpal tarsus divided apically (TS, <xref ref-type="fig" rid="F31">Fig. 31D</xref>) and by having a mesoapically positioned ventral sclerite on the palpal bulb (VS, <xref ref-type="fig" rid="F49">Fig. 49E</xref>). Separated from <italic><tp:taxon-name>Tayshaneta emeraldae</tp:taxon-name></italic>, <italic><tp:taxon-name>Tayshaneta fawcetti</tp:taxon-name></italic>, <italic><tp:taxon-name>Tayshaneta grubbsi</tp:taxon-name></italic> and <italic><tp:taxon-name>Tayshaneta vidrio</tp:taxon-name></italic> by the unique shape of the embolus with a prominent basal tooth (<xref ref-type="fig" rid="F49">Fig. 49D</xref>).</p></tp:treatment-sec><tp:treatment-sec sec-type="Description"><title>Description.</title><p>Complete description in <xref ref-type="bibr" rid="B19">Gertsch (1974</xref>: 173). Habitus of male and female in <xref ref-type="fig" rid="F28">Figs 28A–F</xref>, scanning electron micrographs of male palp in <xref ref-type="fig" rid="F49">Figs 49A–F</xref> and female genitalia in <xref ref-type="fig" rid="F54">Fig. 54C</xref>.</p><fig id="F28" position="float" orientation="portrait"><label>Figure 28.</label><caption><p><italic><tp:taxon-name>Tayshaneta valverdae</tp:taxon-name></italic> sp. n., Oriente Milestone Molasses Bat Cave, Val Verde County, Texas (AMNH), habitus. <bold>A</bold> <italic><tp:taxon-name>Tayshaneta valverdae</tp:taxon-name></italic> male holotype, dorsal <bold>B</bold> <italic><tp:taxon-name>Tayshaneta valverdae</tp:taxon-name></italic> male holotype, ventral <bold>C</bold> <italic><tp:taxon-name>Tayshaneta valverdae</tp:taxon-name></italic> male holotype, lateral.</p></caption><graphic xmlns:xlink="http://www.w3.org/1999/xlink" xlink:href="ZooKeys-167-001-g028.jpg" position="float" orientation="portrait" xlink:type="simple"/></fig></tp:treatment-sec><tp:treatment-sec sec-type="Distribution"><title>Distribution.</title><p>Known from caves and surface localities in Bandera, Uvalde and Val Verde Counties, Texas (<xref ref-type="fig" rid="F60">Fig. 60</xref>).</p></tp:treatment-sec></tp:taxon-treatment><tp:taxon-treatment><tp:treatment-meta><mixed-citation publication-type="journal"><person-group><name><surname>Ledford</surname><given-names>Joel</given-names></name><name><surname>Paquin</surname><given-names>Pierre</given-names></name><name><surname>Cokendolpher</surname><given-names>James</given-names></name><name><surname>Campbell</surname><given-names>Josh</given-names></name><name><surname>Griswold</surname><given-names>Charles</given-names></name></person-group><article-title>Systematics, conservation and morphology of the spider genus 
                    <italic>Tayshaneta</italic> (Araneae, Leptonetidae) in Central Texas Caves
                </article-title><source>Zookeys</source><day>23</day><month>1</month><year>2012</year><volume>2012</volume><issue>167</issue><fpage>1</fpage><lpage>102</lpage><pub-id pub-id-type="doi">10.3897/zookeys.167.1833</pub-id></mixed-citation></tp:treatment-meta><tp:nomenclature><tp:taxon-name>
                            <tp:taxon-name-part taxon-name-part-type="genus">Tayshaneta</tp:taxon-name-part>
                            <tp:taxon-name-part taxon-name-part-type="species">vidrio</tp:taxon-name-part>
                        <object-id xmlns:xlink="http://www.w3.org/1999/xlink" xlink:type="simple">urn:lsid:zoobank.org:act:AFE6D515-6AC6-4C36-907B-5C513DAFA711</object-id>
                        <object-id xmlns:xlink="http://www.w3.org/1999/xlink" xlink:type="simple">http://species-id.net/wiki/Tayshaneta_vidrio</object-id>
                        </tp:taxon-name><tp:taxon-status xmlns:xlink="http://www.w3.org/1999/xlink" xlink:type="simple">sp. n.</tp:taxon-status><xref ref-type="fig" rid="F29">Figs 29A–C</xref><xref ref-type="fig" rid="F31">31E</xref><xref ref-type="fig" rid="F50">50A–F</xref><xref ref-type="fig" rid="F54">54D</xref><xref ref-type="fig" rid="F60">60</xref></tp:nomenclature><tp:treatment-sec sec-type="Type data"><title>Type data.</title><p>Male holotype from 400 Foot Cave, Glass Mountains, Brewster County, Texas, <named-content xmlns:xlink="http://www.w3.org/1999/xlink" content-type="dwc:verbatimCoordinates" xlink:type="simple">30.38N, 103.15W</named-content>, (AMNH).</p></tp:treatment-sec><tp:treatment-sec sec-type="Etymology"><title>Etymology.</title><p>This species name is derived from the Spanish name for the Glass Mountains “Sierra del Vidrio” in West Texas. The name is to be treated as a noun in apposition.</p></tp:treatment-sec><tp:treatment-sec sec-type="Diagnosis"><title>Diagnosis.</title><p><italic><tp:taxon-name>Tayshaneta vidrio</tp:taxon-name></italic> may be separated from all other <italic><tp:taxon-name>Tayshaneta</tp:taxon-name></italic> species, except <italic><tp:taxon-name>Tayshaneta emeraldae</tp:taxon-name></italic>, <italic><tp:taxon-name>Tayshaneta fawcetti</tp:taxon-name></italic>, <italic><tp:taxon-name>Tayshaneta grubbsi</tp:taxon-name></italic> and <italic><tp:taxon-name>Tayshaneta valverdae</tp:taxon-name></italic> by having the male palpal tarsus divided apically (<xref ref-type="fig" rid="F31">Fig. 31D</xref>) and by having a mesoapically positioned ventral sclerite on the palpal bulb (VS, <xref ref-type="fig" rid="F50">Fig. 50E</xref>). Separated from <italic><tp:taxon-name>Tayshaneta emeraldae</tp:taxon-name></italic>, <italic><tp:taxon-name>Tayshaneta fawcetti</tp:taxon-name></italic>, <italic><tp:taxon-name>Tayshaneta grubbsi</tp:taxon-name></italic> and <italic><tp:taxon-name>Tayshaneta valverdae</tp:taxon-name></italic> by having an oval embolus that is smooth along its margins and a ventral sclerite with a distinct apical division (VS, <xref ref-type="fig" rid="F50">Fig. 50D–F</xref>).</p></tp:treatment-sec><tp:treatment-sec sec-type="Description"><title>Description.</title><p><bold>Male</bold> (holotype). Body length 1.98, carapace 0.80 long, 0.65 wide, length 1.22× width. Carapace orange-yellow, sparsely setose; eyes reduced, surrounded by faint dark markings (<xref ref-type="fig" rid="F29">Figs 29A–C</xref>). Legs elongate and thin, femur I 1.84× carapace length, covered in fine setae and with few scattered spines. Palpal tarsus divided apically (<xref ref-type="fig" rid="F31">Fig. 31E</xref>); retrolateral tibial spine straight, sculptured throughout, length 0.51× tarsus length. Bulb suboval, length 1.70× width; embolus oval, curved at its base, smooth along margins (E, <xref ref-type="fig" rid="F50">Fig. 50D</xref>), length 2.5× width. Abdomen pale yellow, without pattern, 1.18 long, 0.92 wide, covered in fine setae.</p><p><bold>Female</bold> (400ft. Cave).Body length 1.49, carapace 0.63 long, 0.50 wide, length 1.25× width. Pigmentation, setation and eyes same as for male. Legs elongate and thin, femur I 1.57× carapace length, covered in fine setae and with few scattered spines.Atrium oval, length 1.5× width, spermathecae with twisted stalks and elongate heads (<xref ref-type="fig" rid="F54">Fig. 54D</xref>). Abdomen pale yellow, 0.85 long, 0.70 wide, covered in fine setae.</p><p><bold>Variation</bold> <bold>(<italic>n</italic> = 2).</bold> Total length 1.49–1.81; carapace length 1.10–1.25 × carapace width; length femur I 1.50–1.57 × carapace width.</p><fig id="F29" position="float" orientation="portrait"><label>Figure 29.</label><caption><p><italic><tp:taxon-name>Tayshaneta vidrio</tp:taxon-name></italic> sp. n., 400 Foot Cave, Brewster County, Texas (AMNH), habitus. <bold>A</bold> <italic><tp:taxon-name>Tayshaneta vidrio</tp:taxon-name></italic> male holotype, dorsal <bold>B</bold> <italic><tp:taxon-name>Tayshaneta vidrio</tp:taxon-name></italic> male holotype, ventral <bold>C</bold> <italic><tp:taxon-name>Tayshaneta vidrio</tp:taxon-name></italic> male holotype, lateral.</p></caption><graphic xmlns:xlink="http://www.w3.org/1999/xlink" xlink:href="ZooKeys-167-001-g029.jpg" position="float" orientation="portrait" xlink:type="simple"/></fig></tp:treatment-sec><tp:treatment-sec sec-type="Distribution"><title>Distribution.</title><p>Known only from 400 foot Cave, Brewster County, Texas (<xref ref-type="fig" rid="F60">Fig. 60</xref>).</p><!--PageBreak--></tp:treatment-sec></tp:taxon-treatment><tp:taxon-treatment><tp:treatment-meta><mixed-citation publication-type="journal"><person-group><name><surname>Ledford</surname><given-names>Joel</given-names></name><name><surname>Paquin</surname><given-names>Pierre</given-names></name><name><surname>Cokendolpher</surname><given-names>James</given-names></name><name><surname>Campbell</surname><given-names>Josh</given-names></name><name><surname>Griswold</surname><given-names>Charles</given-names></name></person-group><article-title>Systematics, conservation and morphology of the spider genus 
                    <italic>Tayshaneta</italic> (Araneae, Leptonetidae) in Central Texas Caves
                </article-title><source>Zookeys</source><day>23</day><month>1</month><year>2012</year><volume>2012</volume><issue>167</issue><fpage>1</fpage><lpage>102</lpage><pub-id pub-id-type="doi">10.3897/zookeys.167.1833</pub-id></mixed-citation></tp:treatment-meta><tp:nomenclature><tp:taxon-name>
                            <tp:taxon-name-part taxon-name-part-type="genus">Tayshaneta</tp:taxon-name-part>
                            <tp:taxon-name-part taxon-name-part-type="species">whitei</tp:taxon-name-part>
                        <object-id xmlns:xlink="http://www.w3.org/1999/xlink" xlink:type="simple">urn:lsid:zoobank.org:act:A0D6F247-E6F5-4DBE-A2EF-4C5354D13AC2</object-id>
                        <object-id xmlns:xlink="http://www.w3.org/1999/xlink" xlink:type="simple">http://species-id.net/wiki/Tayshaneta_whitei</object-id>
                        </tp:taxon-name><tp:taxon-status xmlns:xlink="http://www.w3.org/1999/xlink" xlink:type="simple">sp. n.</tp:taxon-status><xref ref-type="fig" rid="F1">Figs 1D</xref><xref ref-type="fig" rid="F30">30A–F</xref><xref ref-type="fig" rid="F51">51A–F</xref><xref ref-type="fig" rid="F54">54E</xref><xref ref-type="fig" rid="F59">59</xref></tp:nomenclature><tp:treatment-sec sec-type="Type"><title>Type.</title><p>Male holotype from Lithic Ridge Cave, Government Canyon State Natural Area, Bexar County, Texas, 6-November-2002, Engelhard, J. Krejca, <named-content xmlns:xlink="http://www.w3.org/1999/xlink" content-type="dwc:verbatimCoordinates" xlink:type="simple">29.56N, 98.74W</named-content>, (AMNH).</p></tp:treatment-sec><tp:treatment-sec sec-type="Etymology"><title>Etymology.</title><p>This species is named in honor of Kemble White, fellow caver, geologist and collector of many <italic><tp:taxon-name>Tayshneta</tp:taxon-name></italic> species in Texas.</p></tp:treatment-sec><tp:treatment-sec sec-type="Other material examined"><title>Other material examined.</title><p><bold>USA:</bold> Texas: <bold>Bexar County:</bold> Caracol Creek Coon Cave, 15-June-1993, J. Loftin, J. Reddell, M. Reyes, G. Veni, <named-content xmlns:xlink="http://www.w3.org/1999/xlink" content-type="dwc:verbatimCoordinates" xlink:type="simple">29.45N, 98.71W</named-content>, 1 juv., (TMM); Caracol Creek Coon Cave, 10-March-2005, P. Paquin, <named-content xmlns:xlink="http://www.w3.org/1999/xlink" content-type="dwc:verbatimCoordinates" xlink:type="simple">29.45N, 98.71W</named-content>, 1 ♂, 2 ♀, 1 juv., (CASC); Cave site #801, West of Helotes, November-1999, K. White, 1 ♂, 1 ♀, 1 juv., (TMM); Lithic Ridge Cave, Government Canyon State Natural Area, 1-October-1994, Palit, Atkinson, <named-content xmlns:xlink="http://www.w3.org/1999/xlink" content-type="dwc:verbatimCoordinates" xlink:type="simple">29.56N, 98.74W</named-content>, 1 juv., (TMM); Lithic Ridge Cave, Government Canyon State Natural Area, 4-June-1995, G. Veni, <named-content xmlns:xlink="http://www.w3.org/1999/xlink" content-type="dwc:verbatimCoordinates" xlink:type="simple">29.56N, 98.74W</named-content>, 1 ♀, (TMM); Lithic Ridge Cave, Government Canyon State Natural Area, 6-November-2002, Englehard, J. Krejca, <named-content xmlns:xlink="http://www.w3.org/1999/xlink" content-type="dwc:verbatimCoordinates" xlink:type="simple">29.56N, 98.74W</named-content>, 2 ♂, 2 ♀, 1 juv., (TMM); Lithic Ridge Cave, Government Canyon State Natural Area, 12-November-2009, J. Ledford, M. Sanders, N. Lake, <named-content xmlns:xlink="http://www.w3.org/1999/xlink" content-type="dwc:verbatimCoordinates" xlink:type="simple">29.56N, 98.74W</named-content>, 2 ♂, 2 ♀, 1 juv., (TMM); <bold>Medina County:</bold> Medina Dam Cave, June-2010, K. McDermid, 1 juv., (TMM); Nisbet Cave, 4-March-2001, G. Veni, Waters, <named-content xmlns:xlink="http://www.w3.org/1999/xlink" content-type="dwc:verbatimCoordinates" xlink:type="simple">29.53N, 98.91W</named-content>, 1 ♂, (TMM).</p></tp:treatment-sec><tp:treatment-sec sec-type="Diagnosis"><title>Diagnosis.</title><p><italic><tp:taxon-name>Tayshaneta whitei</tp:taxon-name></italic> may be separated from all <italic><tp:taxon-name>Tayshaneta</tp:taxon-name></italic> species, except <italic><tp:taxon-name>Tayshaneta bullis</tp:taxon-name></italic> and <italic><tp:taxon-name>Tayshaneta microps</tp:taxon-name></italic>, by having a combination of males with an elongate retrolateral tibial spine, more than 0.5× length of the palpal tarsus and lacking a ventral sclerite (<xref ref-type="fig" rid="F51">Figs 51B, E</xref>). Separated from <italic><tp:taxon-name>Tayshaneta bullis</tp:taxon-name></italic> and <italic><tp:taxon-name>Tayshaneta microps</tp:taxon-name></italic> by the unique shape of the embolus (E, <xref ref-type="fig" rid="F51">Fig. 51D</xref>) and the distinctive retrlolateral sclerite (RS, <xref ref-type="fig" rid="F51">Figs 51D–E</xref>).</p></tp:treatment-sec><tp:treatment-sec sec-type="Description"><title>Description.</title><p><bold>Male</bold> (holotype). Body length 1.52, carapace 0.61 long, 0.50 wide, length 1.21× width. Carapace brown, sparsely setose; eyes surrounded by dark markings (<xref ref-type="fig" rid="F30">Figs 30A–C</xref>). Legs elongate and thin, femur I 1.61× carapace length, covered in fine setae and with few scattered spines. Palpal tarsus undivided, tapering apically; retrolateral tibial spine straight, sculptured throughout, length 0.51× tarsus length. Bulb suboval, length 1.71× width; embolus subquadrate, with small basal tooth (E, <xref ref-type="fig" rid="F51">Fig. 51D–F</xref>), length 1.6× width. Abdomen white, without pattern, 0.90 long, 0.67 wide, covered in fine setae.</p><p><bold>Variation</bold> <bold>(<italic>n</italic> = 4).</bold> Total length 1.52–1.70; carapace length 1.16–1.21 × carapace width; length femur I 1.45–1.92 × carapace width.</p><p><bold>Female</bold> (Lithic Ridge Cave).Body length 1.49, carapace 0.61 long, 0.49 wide, length 1.25× width. Carapace light brown, sparsely setose; eyes surrounded by dark markings (<xref ref-type="fig" rid="F30">Figs 30D–F</xref>). Legs elongate and thin, femur I 1.58× carapace length, covered in fine setae and with few scattered spines.Atrium oval, length 0.5× width, spermathecae with twisted stalks and large, circular heads (<xref ref-type="fig" rid="F54">Fig. 54E</xref>).Abdomen light brown, 0.90 long, 0.60 wide, covered in fine setae.</p><p><bold>Variation</bold> <bold>(<italic>n</italic> = 3).</bold> Total length 1.41–1.80; carapace length 1.18–1.28 × carapace width; length femur I 1.33–1.58 × carapace width.</p><fig id="F30" position="float" orientation="portrait"><label>Figure 30.</label><caption><p><italic><tp:taxon-name>Tayshaneta whitei</tp:taxon-name></italic> sp. n., Lithic Ridge Cave, Bexar County, Texas (CASC), habitus. <bold>A</bold> <italic><tp:taxon-name>Tayshaneta whitei</tp:taxon-name></italic> male, dorsal <bold>B</bold> <italic><tp:taxon-name>Tayshaneta whitei</tp:taxon-name></italic> male, ventral <bold>C</bold> <italic><tp:taxon-name>Tayshaneta whitei</tp:taxon-name></italic> male, lateral <bold>D</bold> <italic><tp:taxon-name>Tayshaneta whitei</tp:taxon-name></italic> female, dorsal <bold>E</bold> <italic><tp:taxon-name>Tayshaneta whitei</tp:taxon-name></italic> female, ventral <bold>F</bold> <italic><tp:taxon-name>Tayshaneta whitei</tp:taxon-name></italic> female, lateral.</p></caption><graphic xmlns:xlink="http://www.w3.org/1999/xlink" xlink:href="ZooKeys-167-001-g030.jpg" position="float" orientation="portrait" xlink:type="simple"/></fig></tp:treatment-sec><tp:treatment-sec sec-type="Natural History"><title>Natural History.</title><p>Several individuals of <italic><tp:taxon-name>Tayshaneta whitei</tp:taxon-name></italic> were collected under loose stones near the bases of walls in Lithic Ridge Cave, Bexar County Texas.</p></tp:treatment-sec><tp:treatment-sec sec-type="Distribution"><title>Distribution.</title><p>Known from caves in Bexar and Medina Counties, Texas (<xref ref-type="fig" rid="F59">Fig. 59</xref>).</p><!--PageBreak--><!--PageBreak--><!--PageBreak--><!--PageBreak--><!--PageBreak--><!--PageBreak--><!--PageBreak--><!--PageBreak--><!--PageBreak--><!--PageBreak--><!--PageBreak--><!--PageBreak--><!--PageBreak--><!--PageBreak--><!--PageBreak--><!--PageBreak--><!--PageBreak--><!--PageBreak--><!--PageBreak--><!--PageBreak--><!--PageBreak--><!--PageBreak--><!--PageBreak--><!--PageBreak--><!--PageBreak--><!--PageBreak--><!--PageBreak--><!--PageBreak--><!--PageBreak--><!--PageBreak--><!--PageBreak--><!--PageBreak--><!--PageBreak--><fig id="F31" position="float" orientation="portrait"><label>Figure 31.</label><caption><p>Morphology of <italic><tp:taxon-name>Tayshaneta</tp:taxon-name></italic> right male palpi in dorsal view, showing differences in tarsal shape. <bold>A</bold> <italic><tp:taxon-name>Tayshaneta paraconcinna</tp:taxon-name></italic> (Cokendolpher &amp; Reddell, 2001), Scoot Over Cave, Williamson County, Texas <bold>B</bold> <italic><tp:taxon-name>Tayshaneta devia</tp:taxon-name></italic> (Gertsch, 1974), Stovepipe Cave, Travis County, Texas <bold>C</bold> <italic><tp:taxon-name>Tayshaneta microps</tp:taxon-name></italic> (Gertsch, 1974), Bexar County, Texas <bold>D</bold> <italic><tp:taxon-name>Tayshaneta fawcetti</tp:taxon-name></italic> sp. n., Fawcett’s Cave, Val Verde County, Texas <bold>E</bold> <italic><tp:taxon-name>Tayshaneta vidrio</tp:taxon-name></italic>, sp. n., 400 foot Cave, Brewster County (RTS damaged), Texas <bold>F</bold> <italic><tp:taxon-name>Tayshaneta madla</tp:taxon-name></italic> sp. n., Madla’s Drop Cave, Bexar County, Texas.</p></caption><graphic xmlns:xlink="http://www.w3.org/1999/xlink" xlink:href="ZooKeys-167-001-g031.jpg" position="float" orientation="portrait" xlink:type="simple"/></fig><fig id="F32" position="float" orientation="portrait"><label>Figure 32.</label><caption><p>General morphology of <italic><tp:taxon-name>Tayshaneta</tp:taxon-name></italic> male palpi, showing differences in retrolateral tibial spine. <bold>A</bold> <italic><tp:taxon-name>Tayshaneta paraconcinna</tp:taxon-name></italic> (Cokendolpher &amp; Reddell, 2001), Scoot Over Cave, Williamson County, Texas <bold>B</bold> <italic><tp:taxon-name>Tayshaneta devia</tp:taxon-name></italic> (Gertsch, 1974), Stovepipe Cave, Travis County, Texas <bold>C</bold> <italic><tp:taxon-name>Tayshaneta microps</tp:taxon-name></italic> (Gertsch, 1974), Bexar County, Texas <bold>D</bold> <italic><tp:taxon-name>Tayshaneta fawcetti</tp:taxon-name></italic> sp. n., Fawcett’s Cave, Val Verde County, Texas <bold>E</bold> <italic><tp:taxon-name>Tayshaneta grubbsi</tp:taxon-name></italic>, sp. n., Litterbarrel Cave, Val Verde County, Texas <bold>F</bold> <italic><tp:taxon-name>Tayshaneta madla</tp:taxon-name></italic> sp. n., Cave Number 189, Bexar County, Texas.</p></caption><graphic xmlns:xlink="http://www.w3.org/1999/xlink" xlink:href="ZooKeys-167-001-g032.jpg" position="float" orientation="portrait" xlink:type="simple"/></fig><fig id="F33" position="float" orientation="portrait"><label>Figure 33.</label><caption><p><italic><tp:taxon-name>Tayshaneta anopica</tp:taxon-name></italic> (Gertsch, 1974), Cobb’s Cave, Williamson County, Texas (CASC), male right palp. <bold>A</bold> Retrolateral <bold>B</bold> Ventral <bold>C</bold> Prolateral <bold>D</bold> Retrolateral, embolus <bold>E</bold> Ventroapical <bold>F</bold> Proapical.</p></caption><graphic xmlns:xlink="http://www.w3.org/1999/xlink" xlink:href="ZooKeys-167-001-g033.jpg" position="float" orientation="portrait" xlink:type="simple"/></fig><fig id="F34" position="float" orientation="portrait"><label>Figure 34.</label><caption><p><italic><tp:taxon-name>Tayshaneta archambaulti</tp:taxon-name></italic> sp. n., Grapevine Ranch Cave, Hays County, Texas (CASC), male right palp. <bold>A</bold> Retrolateral <bold>B</bold> Ventral <bold>C</bold> Prolateral <bold>D</bold> Retrolateral, embolus <bold>E</bold> Ventroapical <bold>F</bold> Proapical.</p></caption><graphic xmlns:xlink="http://www.w3.org/1999/xlink" xlink:href="ZooKeys-167-001-g034.jpg" position="float" orientation="portrait" xlink:type="simple"/></fig><fig id="F35" position="float" orientation="portrait"><label>Figure 35.</label><caption><p><italic><tp:taxon-name>Tayshaneta bullis</tp:taxon-name></italic> (Cokendolpher, 2004), Up the Creek Cave, Camp Bullis, Bexar County, Texas (TMM), male right palp. <bold>A</bold> Retrolateral <bold>B</bold> Ventral <bold>C</bold> Prolateral <bold>D</bold> Retrolateral, embolus <bold>E</bold> Ventroapical <bold>F</bold> Apical.</p></caption><graphic xmlns:xlink="http://www.w3.org/1999/xlink" xlink:href="ZooKeys-167-001-g035.jpg" position="float" orientation="portrait" xlink:type="simple"/></fig><fig id="F36" position="float" orientation="portrait"><label>Figure 36.</label><caption><p><italic><tp:taxon-name>Tayshaneta coeca</tp:taxon-name></italic> (Chamberlin and Ivie, 1942), Heidrich’s Cave, Comal County, Texas (AMNH), male right palp. <bold>A</bold> Retrolateral <bold>B</bold> Ventral <bold>C</bold> Tarsus, dorsal <bold>D</bold> Retrolateral, embolus <bold>E</bold> Ventroapical <bold>F</bold> Retrolateral tibial spine.</p></caption><graphic xmlns:xlink="http://www.w3.org/1999/xlink" xlink:href="ZooKeys-167-001-g036.jpg" position="float" orientation="portrait" xlink:type="simple"/></fig><fig id="F37" position="float" orientation="portrait"><label>Figure 37.</label><caption><p><italic><tp:taxon-name>Tayshaneta concinna</tp:taxon-name></italic> (Gertsch, 1974), Lost Gold Cave, Travis County, Texas (CASC), male right palp. <bold>A</bold> Retrolateral <bold>B</bold> Ventral <bold>C</bold> Prolateral <bold>D</bold> Retrolateral, embolus <bold>E</bold> Ventroapical <bold>F</bold> Proapical.</p></caption><graphic xmlns:xlink="http://www.w3.org/1999/xlink" xlink:href="ZooKeys-167-001-g037.jpg" position="float" orientation="portrait" xlink:type="simple"/></fig><fig id="F38" position="float" orientation="portrait"><label>Figure 38.</label><caption><p><italic><tp:taxon-name>Tayshaneta devia</tp:taxon-name></italic> (Gertsch, 1974), MacDonald Cave, Travis County, Texas (CASC), male right palp. <bold>A</bold> Retrolateral <bold>B</bold> Ventral <bold>C</bold> Prolateral <bold>D</bold> Retrolateral, embolus <bold>E</bold> Ventroapical <bold>F</bold> Proapical.</p></caption><graphic xmlns:xlink="http://www.w3.org/1999/xlink" xlink:href="ZooKeys-167-001-g038.jpg" position="float" orientation="portrait" xlink:type="simple"/></fig><fig id="F39" position="float" orientation="portrait"><label>Figure 39.</label><caption><p><italic><tp:taxon-name>Tayshaneta emeraldae</tp:taxon-name></italic> sp. n., Emerald Sink, Val Verde County, Texas (AMNH), male right palp. <bold>A</bold> Retrolateral <bold>B</bold> Ventral <bold>C</bold> Prolateral <bold>D</bold> Retrolateral, embolus <bold>E</bold> Ventroapical <bold>F</bold> Proapical.</p></caption><graphic xmlns:xlink="http://www.w3.org/1999/xlink" xlink:href="ZooKeys-167-001-g039.jpg" position="float" orientation="portrait" xlink:type="simple"/></fig><fig id="F40" position="float" orientation="portrait"><label>Figure 40.</label><caption><p><italic><tp:taxon-name>Tayshaneta fawcetti</tp:taxon-name></italic> sp. n., Fawcett’s Cave, Val Verde County, Texas (CASC), male right palp. <bold>A</bold> Retrolateral <bold>B</bold> Ventral <bold>C</bold> Ventrolateral <bold>D</bold> Retrolateral tibial spine <bold>E</bold> Ventroapical <bold>F</bold> Retrolateral, embolus.</p></caption><graphic xmlns:xlink="http://www.w3.org/1999/xlink" xlink:href="ZooKeys-167-001-g040.jpg" position="float" orientation="portrait" xlink:type="simple"/></fig><fig id="F41" position="float" orientation="portrait"><label>Figure 41.</label><caption><p><italic><tp:taxon-name>Tayshaneta grubbsi</tp:taxon-name></italic> sp. n., Litterbarrel Cave, Val Verde County, Texas (AMNH), male right palp. <bold>A</bold> Retrolateral <bold>B</bold> Ventral <bold>C</bold> Prolateral <bold>D</bold> Retrolateral, embolus <bold>E</bold> Ventroapical <bold>F</bold> Apical.</p></caption><graphic xmlns:xlink="http://www.w3.org/1999/xlink" xlink:href="ZooKeys-167-001-g041.jpg" position="float" orientation="portrait" xlink:type="simple"/></fig><fig id="F42" position="float" orientation="portrait"><label>Figure 42.</label><caption><p><italic><tp:taxon-name>Tayshaneta madla</tp:taxon-name></italic> sp. n., Madla’s Cave, Bexar County, Texas (CASC), male right palp. <bold>A</bold> Retrolateral <bold>B</bold> Ventral <bold>C</bold> Prolateral <bold>D</bold> Retrolateral, embolus <bold>E</bold> Ventroapical <bold>F</bold> Embolus.</p></caption><graphic xmlns:xlink="http://www.w3.org/1999/xlink" xlink:href="ZooKeys-167-001-g042.jpg" position="float" orientation="portrait" xlink:type="simple"/></fig><fig id="F43" position="float" orientation="portrait"><label>Figure 43.</label><caption><p><italic><tp:taxon-name>Tayshaneta microps</tp:taxon-name></italic> (Gertsch, 1974), Government Canyon Bat Cave, Bexar County, Texas (CASC), male right palp. <bold>A</bold> Retrolateral <bold>B</bold> Ventral <bold>C</bold> Prolateral <bold>D</bold> Retrolateral, embolus <bold>E</bold> Ventroapical <bold>F</bold> Proapical.</p></caption><graphic xmlns:xlink="http://www.w3.org/1999/xlink" xlink:href="ZooKeys-167-001-g043.jpg" position="float" orientation="portrait" xlink:type="simple"/></fig><fig id="F44" position="float" orientation="portrait"><label>Figure 44.</label><caption><p><italic><tp:taxon-name>Tayshaneta myopica</tp:taxon-name></italic> (Gertsch, 1974), Tooth Cave, Travis County, Texas (CASC), male right palp. <bold>A</bold> Retrolateral <bold>B</bold> Ventral <bold>C</bold> Prolateral <bold>D</bold> Retrolateral, embolus <bold>E</bold> Ventroapical <bold>F</bold> Embolus.</p></caption><graphic xmlns:xlink="http://www.w3.org/1999/xlink" xlink:href="ZooKeys-167-001-g044.jpg" position="float" orientation="portrait" xlink:type="simple"/></fig><fig id="F45" position="float" orientation="portrait"><label>Figure 45.</label><caption><p><italic><tp:taxon-name>Tayshaneta oconnorae</tp:taxon-name></italic> sp. n., Fern Cave, Hays County, Texas (TMM), male right palp. <bold>A</bold> Retrolateral <bold>B</bold> Ventral <bold>C</bold> Prolateral <bold>D</bold> Retrolateral, embolus <bold>E</bold> Ventroapical <bold>F</bold> Proapical.</p></caption><graphic xmlns:xlink="http://www.w3.org/1999/xlink" xlink:href="ZooKeys-167-001-g045.jpg" position="float" orientation="portrait" xlink:type="simple"/></fig><fig id="F46" position="float" orientation="portrait"><label>Figure 46.</label><caption><p><italic><tp:taxon-name>Tayshaneta paraconcinna</tp:taxon-name></italic> (Cokendolpher &amp; Redell, 2001), Fern Cave, Hays County, Texas (TMM), male right palp. <bold>A</bold> Retrolateral <bold>B</bold> Ventral <bold>C</bold> Prolateral <bold>D</bold> Retrolateral, embolus <bold>E</bold> Ventroapical <bold>F</bold> Proapical.</p></caption><graphic xmlns:xlink="http://www.w3.org/1999/xlink" xlink:href="ZooKeys-167-001-g046.jpg" position="float" orientation="portrait" xlink:type="simple"/></fig><fig id="F47" position="float" orientation="portrait"><label>Figure 47.</label><caption><p><italic><tp:taxon-name>Tayshaneta sandersi</tp:taxon-name></italic> sp. n., Whirlpool Cave, Travis County, Texas (CASC), male right palp. <bold>A</bold> Retrolateral <bold>B</bold> Ventral <bold>C</bold> Retroventral <bold>D</bold> Retrolateral, embolus <bold>E</bold> Ventroapical <bold>F</bold> Apical.</p></caption><graphic xmlns:xlink="http://www.w3.org/1999/xlink" xlink:href="ZooKeys-167-001-g047.jpg" position="float" orientation="portrait" xlink:type="simple"/></fig><fig id="F48" position="float" orientation="portrait"><label>Figure 48.</label><caption><p><italic><tp:taxon-name>Tayshaneta sprousei</tp:taxon-name></italic> sp. n., Constant Sorrow Cave, Camp Bullis, Bexar County, Texas (TMM), male right palp. <bold>A</bold> Ventral <bold>B</bold> Ventral sclerite <bold>C</bold> Tarsus, dorsal <bold>D</bold> Retrolateral, embolus <bold>E</bold> Ventroapical <bold>F</bold> Apical.</p></caption><graphic xmlns:xlink="http://www.w3.org/1999/xlink" xlink:href="ZooKeys-167-001-g048.jpg" position="float" orientation="portrait" xlink:type="simple"/></fig><fig id="F49" position="float" orientation="portrait"><label>Figure 49.</label><caption><p><italic><tp:taxon-name>Tayshaneta valverdae</tp:taxon-name></italic> (Gertsch, 1974), Oriente Milestone Molasses Bat Cave, Val Verde County, Texas (AMNH), male right palp. <bold>A</bold> Retrolateral <bold>B</bold> Ventral <bold>C</bold> Prolateral <bold>D</bold> Retrolateral, embolus <bold>E</bold> Ventroapical <bold>F</bold> Proapical.</p></caption><graphic xmlns:xlink="http://www.w3.org/1999/xlink" xlink:href="ZooKeys-167-001-g049.jpg" position="float" orientation="portrait" xlink:type="simple"/></fig><fig id="F50" position="float" orientation="portrait"><label>Figure 50.</label><caption><p><italic><tp:taxon-name>Tayshaneta vidrio</tp:taxon-name></italic> sp. n., 400 foot Cave, Brewster County, Texas (AMNH), male right palp. <bold>A</bold> Retrolateral <bold>B</bold> Ventral <bold>C</bold> Prolateral <bold>D</bold> Embolus <bold>E</bold> Ventroapical <bold>F</bold> Ventral sclerite.</p></caption><graphic xmlns:xlink="http://www.w3.org/1999/xlink" xlink:href="ZooKeys-167-001-g050.jpg" position="float" orientation="portrait" xlink:type="simple"/></fig><fig id="F51" position="float" orientation="portrait"><label>Figure 51. </label><caption><p><italic><tp:taxon-name>Tayshaneta whitei</tp:taxon-name></italic> sp. n., Lithic Ridge Cave, Bexar County, Texas (CASC), male right palp. <bold>A</bold> Retrolateral <bold>B</bold> Ventral <bold>C</bold> Prolateral <bold>D</bold> Retrolateral, embolus <bold>E</bold> Ventroapical <bold>F</bold> Embolus.</p></caption><graphic xmlns:xlink="http://www.w3.org/1999/xlink" xlink:href="ZooKeys-167-001-g051.jpg" position="float" orientation="portrait" xlink:type="simple"/></fig><fig id="F52" position="float" orientation="portrait"><label>Figure 52.</label><caption><p>Female genitalia for<italic><tp:taxon-name>Tayshaneta</tp:taxon-name></italic> species. <bold>A</bold> <italic><tp:taxon-name>Tayshaneta anopica</tp:taxon-name></italic> (Gertsch, 1974), Corn Cobb’s Cave, Williamson County, Texas <bold>B</bold> Egg-sac of <italic><tp:taxon-name>Tayshaneta anopica</tp:taxon-name></italic> (Gertsch, 1974), Corn Cobb’s Cave, Williamson County, Texas <bold>C</bold> <italic><tp:taxon-name>Tayshaneta archambaulti</tp:taxon-name></italic> sp. n., Grapevine Cave, Hays County, Texas <bold>D</bold> <italic><tp:taxon-name>Tayshaneta bullis</tp:taxon-name></italic> (Cokendolpher, 2004), Up the Creek Cave, Bexar County, Texas <bold>E</bold> <italic><tp:taxon-name>Tayshaneta coeca</tp:taxon-name></italic> (Chamberlin and Ivie, 1942), Natural Bridge Caverns, Hays County, Texas <bold>F</bold> <italic><tp:taxon-name>Tayshaneta concinna</tp:taxon-name></italic> (Gertsch, 1974), Lost Gold Cave, Travis County, Texas.</p></caption><graphic xmlns:xlink="http://www.w3.org/1999/xlink" xlink:href="ZooKeys-167-001-g052.jpg" position="float" orientation="portrait" xlink:type="simple"/></fig><fig id="F53" position="float" orientation="portrait"><label>Figure 53.</label><caption><p>Female genitalia for<italic><tp:taxon-name>Tayshaneta</tp:taxon-name></italic> species. <bold>A</bold> <italic><tp:taxon-name>Tayshaneta devia</tp:taxon-name></italic> (Gertsch, 1974), MacDonald Cave, Travis County, Texas <bold>B</bold> <italic><tp:taxon-name>Tayshaneta emeraldae</tp:taxon-name></italic> sp. n., Emerald Sink, Val Verde County, Texas <bold>C</bold> <italic><tp:taxon-name>Tayshaneta fawcetti</tp:taxon-name></italic> sp. n., Fawcett’s Cave, Val Verde County, Texas <bold>D</bold> <italic><tp:taxon-name>Tayshaneta madla</tp:taxon-name></italic> sp. n., Madla’s Cave, Bexar County, Texas <bold>E</bold> <italic><tp:taxon-name>Tayshaneta microps</tp:taxon-name></italic> (Gertsch, 1974), Government Canyon Bat Cave, Bexar County, Texas <bold>F</bold> <italic><tp:taxon-name>Tayshaneta myopica</tp:taxon-name></italic> (Gertsch, 1974), Tooth Cave, Travis County, Texas.</p></caption><graphic xmlns:xlink="http://www.w3.org/1999/xlink" xlink:href="ZooKeys-167-001-g053.jpg" position="float" orientation="portrait" xlink:type="simple"/></fig><fig id="F54" position="float" orientation="portrait"><label>Figure 54.</label><caption><p>Female genitalia for<italic><tp:taxon-name>Tayshaneta</tp:taxon-name></italic> species. <bold>A</bold> <italic><tp:taxon-name>Tayshaneta paraconcinna</tp:taxon-name></italic> (Cokendolpher &amp; Reddell, 2001), Figure 8 Cave, Fort Hood, Bell County, Texas <bold>B</bold> <italic><tp:taxon-name>Tayshaneta sandersi</tp:taxon-name></italic> sp. n., District Park Cave, Travis County, Texas <bold>C</bold> <italic><tp:taxon-name>Tayshaneta valverdae</tp:taxon-name></italic> (Gertsch, 1974), Love Creek Ranch, Bandera County, Texas <bold>D</bold> <italic><tp:taxon-name>Tayshaneta vidrio</tp:taxon-name></italic> sp. n., 400 foot Cave, Brewster County, Texas <bold>E</bold> <italic><tp:taxon-name>Tayshaneta whitei</tp:taxon-name></italic> sp. n., Lithic Ridge Cave, Bexar County, Texas.</p></caption><graphic xmlns:xlink="http://www.w3.org/1999/xlink" xlink:href="ZooKeys-167-001-g054.jpg" position="float" orientation="portrait" xlink:type="simple"/></fig><fig id="F55" position="float" orientation="portrait"><label>Figure 55.</label><caption><p>Distribution map showing morphotypes within <italic><tp:taxon-name>Tayshaneta myopica</tp:taxon-name></italic> (Gertsch, 1974). <bold>A</bold> Tooth Cave <bold>B</bold> Goat Cave <bold>C</bold> McNeil Bat Cave <bold>D</bold> Jester Estates Caves <bold>E</bold> Steiner Telephone Pole Cave <bold>F</bold> Geode Cave.</p></caption><graphic xmlns:xlink="http://www.w3.org/1999/xlink" xlink:href="ZooKeys-167-001-g055.jpg" position="float" orientation="portrait" xlink:type="simple"/></fig><fig id="F56" position="float" orientation="portrait"><label>Figure 56.</label><caption><p>Distribution map for <italic><tp:taxon-name>Tayshaneta anopica</tp:taxon-name></italic> (Gertsch, 1974), <italic><tp:taxon-name>Tayshaneta concinna</tp:taxon-name></italic> (Gertsch, 1974), <italic><tp:taxon-name>Tayshaneta sandersi</tp:taxon-name></italic> sp. n. and <italic><tp:taxon-name>Tayshaneta devia</tp:taxon-name></italic> (Gertsch, 1974).</p></caption><graphic xmlns:xlink="http://www.w3.org/1999/xlink" xlink:href="ZooKeys-167-001-g056.jpg" position="float" orientation="portrait" xlink:type="simple"/></fig><fig id="F57" position="float" orientation="portrait"><label>Figure 57.</label><caption><p>Distribution map for <italic><tp:taxon-name>Tayshaneta myopica</tp:taxon-name></italic> (Gertsch, 1974) and <italic><tp:taxon-name>Tayshaneta paraconcinna</tp:taxon-name></italic> (Cokendolpher &amp; Reddell, 2001).</p></caption><graphic xmlns:xlink="http://www.w3.org/1999/xlink" xlink:href="ZooKeys-167-001-g057.jpg" position="float" orientation="portrait" xlink:type="simple"/></fig><fig id="F58" position="float" orientation="portrait"><label>Figure 58.</label><caption><p>Distribution map for <italic><tp:taxon-name>Tayshaneta archambaulti</tp:taxon-name></italic> sp. n. <italic><tp:taxon-name>Tayshaneta coeca</tp:taxon-name></italic> (Chamberlin and Ivie, 1942) and <italic><tp:taxon-name>Tayshaneta oconnorae</tp:taxon-name></italic> sp. n.</p></caption><graphic xmlns:xlink="http://www.w3.org/1999/xlink" xlink:href="ZooKeys-167-001-g058.jpg" position="float" orientation="portrait" xlink:type="simple"/></fig><fig id="F59" position="float" orientation="portrait"><label>Figure 59.</label><caption><p>Distribution map for <italic><tp:taxon-name>Tayshaneta madla</tp:taxon-name></italic> sp. n., <italic><tp:taxon-name>Tayshaneta bullis</tp:taxon-name></italic> (Cokendolpher, 2004), <italic><tp:taxon-name>Tayshaneta microps</tp:taxon-name></italic> (Gertsch, 1974), <italic><tp:taxon-name>Tayshaneta sprousei</tp:taxon-name></italic> sp. n. and <italic><tp:taxon-name>Tayshaneta whitei</tp:taxon-name></italic> sp. n.</p></caption><graphic xmlns:xlink="http://www.w3.org/1999/xlink" xlink:href="ZooKeys-167-001-g059.jpg" position="float" orientation="portrait" xlink:type="simple"/></fig><fig id="F60" position="float" orientation="portrait"><label>Figure 60.</label><caption><p>Distribution map for <italic><tp:taxon-name>Tayshaneta emeraldae</tp:taxon-name></italic> sp. n., <italic><tp:taxon-name>Tayshaneta fawcetti</tp:taxon-name></italic> sp. n., <italic><tp:taxon-name>Tayshaneta grubbsi</tp:taxon-name></italic> sp. n., <italic><tp:taxon-name>Tayshaneta valverdae</tp:taxon-name></italic> (Gertsch, 1974) and <italic><tp:taxon-name>Tayshaneta vidrio</tp:taxon-name></italic> sp. n.</p></caption><graphic xmlns:xlink="http://www.w3.org/1999/xlink" xlink:href="ZooKeys-167-001-g060.jpg" position="float" orientation="portrait" xlink:type="simple"/></fig><fig id="F61" position="float" orientation="portrait"><label>Figure 61.</label><caption><p>Distribution map for undetermined <italic><tp:taxon-name>Tayshaneta</tp:taxon-name></italic> species.</p></caption><graphic xmlns:xlink="http://www.w3.org/1999/xlink" xlink:href="ZooKeys-167-001-g061.jpg" position="float" orientation="portrait" xlink:type="simple"/></fig><fig id="F62" position="float" orientation="portrait"><label>Figure 62.</label><caption><p>Distribution of <italic><tp:taxon-name>Tayshaneta</tp:taxon-name></italic> species in Travis and Williamson Counties superimposed on Karst Faunal Regions (KFR’s).</p></caption><graphic xmlns:xlink="http://www.w3.org/1999/xlink" xlink:href="ZooKeys-167-001-g062.jpg" position="float" orientation="portrait" xlink:type="simple"/></fig><fig id="F63" position="float" orientation="portrait"><label>Figure 63.</label><caption><p>Distribution of <italic><tp:taxon-name>Tayshaneta</tp:taxon-name></italic> species in Bexar County superimposed on Karst Faunal Regions.</p></caption><graphic xmlns:xlink="http://www.w3.org/1999/xlink" xlink:href="ZooKeys-167-001-g063.jpg" position="float" orientation="portrait" xlink:type="simple"/></fig></tp:treatment-sec></tp:taxon-treatment><tp:treatment-sec><!--Section generated to contain objects referenced in tp:taxon-treatment.--><fig id="F10" position="float" orientation="portrait"><label>Figure 10.</label><caption><p>General morphology of <italic><tp:taxon-name>Tayshaneta</tp:taxon-name></italic> species. <bold>A</bold> <italic><tp:taxon-name>Tayshaneta microps</tp:taxon-name></italic> (Gertsch, 1974) male, Government Canyon Bat Cave, carapace dorsal view <bold>B</bold> <italic><tp:taxon-name>Tayshaneta microps</tp:taxon-name></italic> (Gertsch, 1974) male, Government Canyon Bat Cave, ocular area <bold>C</bold> <italic><tp:taxon-name>Tayshaneta coeca</tp:taxon-name></italic> (Chamberlin &amp; Ivie, 1942) male, New Braunfels, carapace dorsal view <bold>D</bold> <italic><tp:taxon-name>Tayshaneta myopica</tp:taxon-name></italic> (Gertsch, 1974) male, Pedernales River, sternum <bold>E</bold> <italic><tp:taxon-name>Tayshaneta myopica</tp:taxon-name></italic> (Gertsch, 1974) male, Pedernales River, carapace lateral view, arrow highlighting stridulatory file.</p></caption><graphic xmlns:xlink="http://www.w3.org/1999/xlink" xlink:href="ZooKeys-167-001-g010.jpg" position="float" orientation="portrait" xlink:type="simple"/></fig><fig id="F11" position="float" orientation="portrait"><label>Figure 11.</label><caption><p>Spinneret morphology for male <italic><tp:taxon-name>Tayshaneta</tp:taxon-name></italic> species. <bold>A</bold> <italic><tp:taxon-name>Tayshaneta myopica</tp:taxon-name></italic> (Gertsch, 1974) male, Pedernales River, arrow to colulus <bold>B</bold> <italic><tp:taxon-name>Tayshaneta devia</tp:taxon-name></italic> (Gertsch, 1974), MacDonald Cave, spinning field <bold>C</bold> <italic><tp:taxon-name>Tayshaneta devia</tp:taxon-name></italic> (Gertsch, 1974), MacDonald Cave, epiandrous spigots.</p></caption><graphic xmlns:xlink="http://www.w3.org/1999/xlink" xlink:href="ZooKeys-167-001-g011.jpg" position="float" orientation="portrait" xlink:type="simple"/></fig><fig id="F3" position="float" orientation="portrait"><label>Figure 3.</label><caption><p>Map of the study area, with an inset highlighting the distribution of <italic><tp:taxon-name>Tayshaneta</tp:taxon-name></italic> on the Edward’s Plateau.</p></caption><graphic xmlns:xlink="http://www.w3.org/1999/xlink" xlink:href="ZooKeys-167-001-g003.jpg" position="float" orientation="portrait" xlink:type="simple"/></fig><fig id="F1" position="float" orientation="portrait"><label>Figure 1.</label><caption><p>Images of habitat and cave entrances for <italic><tp:taxon-name>Tayshaneta</tp:taxon-name></italic> species. <bold>A</bold> Cobb’s Ranch, near Cobb’s Caverns, Williamson County, Texas, type locality for <italic><tp:taxon-name>Tayshaneta anopica</tp:taxon-name></italic> (Gertsch, 1974) showing karstic terrain <bold>B</bold> Entrance to Government Canyon Bat Cave, Bexar County, Texas, type locality for <italic><tp:taxon-name>Tayshaneta microps</tp:taxon-name></italic> (Gertsch, 1974) <bold>C</bold> General habitat of <italic><tp:taxon-name>Tayshaneta sandersi</tp:taxon-name></italic> sp. n., District Park Cave, Travis County, Texas, (M. Sanders) <bold>D</bold> Entrance to Lithic Ridge Cave, Bexar County, Texas, type locality for <italic><tp:taxon-name>Tayshaneta whitei</tp:taxon-name></italic> sp. n. <bold>E</bold> Entrance to Three Miles Bat Cave, Williamson County, Texas.</p></caption><graphic xmlns:xlink="http://www.w3.org/1999/xlink" xlink:href="ZooKeys-167-001-g001.jpg" position="float" orientation="portrait" xlink:type="simple"/></fig><fig id="F2" position="float" orientation="portrait"><label>Figure 2.</label><caption><p>Live images of <italic><tp:taxon-name>Tayshaneta</tp:taxon-name></italic> species. <bold>A</bold> <italic><tp:taxon-name>Tayshaneta myopica</tp:taxon-name></italic> (Gertsch, 1974), female, Geode Cave, Travis County, Texas <bold>B</bold> <italic><tp:taxon-name>Tayshaneta fawcetti</tp:taxon-name></italic> sp. n., male and female in web, Fawcett’s Cave, Val Verde County, Texas <bold>C</bold> <italic><tp:taxon-name>Tayshaneta myopica</tp:taxon-name></italic> (Gertsch, 1974), male, Tooth Cave, Travis County, Texas <bold>D</bold> Egg-sac of <italic><tp:taxon-name>Tayshaneta anopica</tp:taxon-name></italic>, Corn Cobb’s Cave, Williamson County, Texas.</p></caption><graphic xmlns:xlink="http://www.w3.org/1999/xlink" xlink:href="ZooKeys-167-001-g002.jpg" position="float" orientation="portrait" xlink:type="simple"/></fig><fig id="F4" position="float" orientation="portrait"><label>Figure 4.</label><caption><p>Three gene concatenated Bayesian phylogeny from <xref ref-type="bibr" rid="B22">Ledford et al. (2011)</xref>. Highlighted and enlarged area indicates <italic><tp:taxon-name>Tayshaneta</tp:taxon-name></italic>. Black nodes correspond to a posterior probability &gt;95%. <italic><tp:taxon-name>Tayshaneta</tp:taxon-name></italic> highlighted in green and enlarged at right. <bold>A</bold> <italic>anopica</italic> species-group <bold>B</bold> <italic>myopica</italic> species-group <bold>C</bold> <italic>microps</italic> species-group <bold>D</bold> <italic>sandersi</italic> species-group.</p></caption><graphic xmlns:xlink="http://www.w3.org/1999/xlink" xlink:href="ZooKeys-167-001-g004.jpg" position="float" orientation="portrait" xlink:type="simple"/></fig><fig id="F5" position="float" orientation="portrait"><label>Figure 5.</label><caption><p>Three gene concatenated maximum likelihood phylogeny from <xref ref-type="bibr" rid="B22">Ledford et al. (2011)</xref>. Highlighted and enlarged area indicates <italic><tp:taxon-name>Tayshaneta</tp:taxon-name></italic>. Black nodes correspond to bootstrap support &gt;75%. <italic><tp:taxon-name>Tayshaneta</tp:taxon-name></italic> highlighted in green and enlarged at right. <bold>A</bold> <italic>anopica</italic> species-group <bold>B</bold> <italic>myopica</italic> species-group <bold>C</bold> <italic>microps</italic> species-group <bold>D</bold> <italic>sandersi</italic> species-group.</p></caption><graphic xmlns:xlink="http://www.w3.org/1999/xlink" xlink:href="ZooKeys-167-001-g005.jpg" position="float" orientation="portrait" xlink:type="simple"/></fig><fig id="F6" position="float" orientation="portrait"><label>Figure 6.</label><caption><p>Three gene concatenated parsimony phylogeny from <xref ref-type="bibr" rid="B22">Ledford et al. (2011)</xref>. Highlighted and enlarged area indicates <italic><tp:taxon-name>Tayshaneta</tp:taxon-name></italic>. Black nodes correspond to bootstrap support &gt;75%. <italic><tp:taxon-name>Tayshaneta</tp:taxon-name></italic> highlighted in green and enlarged at right. <bold>A</bold> <italic>anopica</italic> species-group <bold>B</bold> <italic>myopica</italic> species-group <bold>C</bold> <italic>microps</italic> species-group <bold>D</bold> <italic>sandersi</italic> species-group.</p></caption><graphic xmlns:xlink="http://www.w3.org/1999/xlink" xlink:href="ZooKeys-167-001-g006.jpg" position="float" orientation="portrait" xlink:type="simple"/></fig><fig id="F7" position="float" orientation="portrait"><label>Figure 7.</label><caption><p>Bayesian gene tree, cytochrome oxidase I (COI) from <xref ref-type="bibr" rid="B22">Ledford et al. (2011)</xref>. Highlighted and enlarged area indicates <italic><tp:taxon-name>Tayshaneta</tp:taxon-name></italic>. Black nodes correspond to a posterior probability &gt;95%. <italic><tp:taxon-name>Tayshaneta</tp:taxon-name></italic> highlighted in green and enlarged at right. <bold>A</bold> <italic>anopica</italic> species-group <bold>B</bold> <italic>myopica</italic> species-group <bold>C</bold> <italic>microps</italic> species-group <bold>D</bold> <italic>sandersi</italic> species-group.</p></caption><graphic xmlns:xlink="http://www.w3.org/1999/xlink" xlink:href="ZooKeys-167-001-g007.jpg" position="float" orientation="portrait" xlink:type="simple"/></fig></tp:treatment-sec><ref-list><ref id="B40"><mixed-citation xmlns:xlink="http://www.w3.org/1999/xlink" xlink:type="simple"><person-group><name name-style="western"><surname>Simon</surname><given-names>E</given-names></name></person-group> (<year>1872</year>)<source> Notice sur les arachnides cavernicoles et hypogés. Annales de Société Entomologique de France (5)2: 215–244.</source></mixed-citation></ref><ref id="B9"><mixed-citation xmlns:xlink="http://www.w3.org/1999/xlink" xlink:type="simple"><person-group><name name-style="western"><surname>Chamberlin</surname><given-names>R</given-names></name><name name-style="western"><surname>Ivie</surname><given-names>W</given-names></name></person-group> (<year>1942</year>)<article-title> A hundred new species of American spiders.</article-title><source>Bulletin of the University of Utah </source><volume>7</volume>: <fpage>1</fpage>-<lpage>117</lpage>.</mixed-citation></ref><ref id="B19"><mixed-citation xmlns:xlink="http://www.w3.org/1999/xlink" xlink:type="simple"><person-group><name name-style="western"><surname>Gertsch</surname><given-names>WJ</given-names></name></person-group> (<year>1974</year>)<article-title> The spider family Leptonetidae in North America.</article-title><source>Journal of Arachnology </source><volume>1</volume>: <fpage>145</fpage>-<lpage>203</lpage>.</mixed-citation></ref><ref id="B4"><mixed-citation xmlns:xlink="http://www.w3.org/1999/xlink" xlink:type="simple"><person-group><name name-style="western"><surname>Brignoli</surname><given-names>PM</given-names></name></person-group> (<year>1972</year>)<article-title> Some cavernicolus spiders from Mexico (Araneae), in “Subterranean fauna of Mexico, Part I”.</article-title><source>Quaderna Accademia Nazionale dei Lincei </source><volume>171</volume>: <fpage>129</fpage>-<lpage>155</lpage>.</mixed-citation></ref><ref id="B6"><mixed-citation xmlns:xlink="http://www.w3.org/1999/xlink" xlink:type="simple"><person-group><name name-style="western"><surname>Brignoli</surname><given-names>PM</given-names></name></person-group> (<year>1977</year>)<article-title> Spiders of Mexico, III. A new leptonetid from Oaxaca (Araneae, Leptonetidae).</article-title><source>Quaderna Accademia Nazionale dei Lincei </source><volume>171</volume> (<issue>3</issue>): <fpage>213</fpage>-<lpage>218</lpage>.</mixed-citation></ref><ref id="B33"><mixed-citation xmlns:xlink="http://www.w3.org/1999/xlink" xlink:type="simple"><person-group><name name-style="western"><surname>Platnick</surname><given-names>NI</given-names></name></person-group> (<year>1986</year>)<article-title> On the tibial and patellar glands, relationships and American genera of the spider family Leptonetidae (Arachnida, Araneae).</article-title><source>American Museum Novitates </source><volume>2855</volume>: <fpage>1</fpage>-<lpage>16</lpage>.</mixed-citation></ref><ref id="B12"><mixed-citation xmlns:xlink="http://www.w3.org/1999/xlink" xlink:type="simple"><person-group><name name-style="western"><surname>Cokendolpher</surname><given-names>JC</given-names></name><name name-style="western"><surname>Reddell</surname><given-names>JR</given-names></name></person-group> (<year>2001</year>)<article-title> Cave spiders (Araneae) of Fort Hood, Texas, with descriptions of new species of <italic>Cicurina</italic> (Dictynidae) and <italic>Neoleptoneta</italic> (Leptonetidae).</article-title><source>Texas Memorial Museum Speleological Monographs </source><volume>5</volume>: <fpage>35</fpage>-<lpage>55</lpage>.</mixed-citation></ref><ref id="B13"><mixed-citation xmlns:xlink="http://www.w3.org/1999/xlink" xlink:type="simple"><person-group><name name-style="western"><surname>Cokendolpher</surname><given-names>JC</given-names></name></person-group> (<year>2004</year>)<article-title> A new <italic>Neoleptoneta</italic> spider from a cave in Camp Bullis, Bexar County, Texas (Araneae: Leptonetidae).</article-title><source>Texas Memorial Museum Speleological Monographs </source><volume>6</volume>: <fpage>63</fpage>-<lpage>69</lpage>.</mixed-citation></ref><ref id="B22"><mixed-citation xmlns:xlink="http://www.w3.org/1999/xlink" xlink:type="simple"><person-group><name name-style="western"><surname>Ledford</surname><given-names>JM</given-names></name><name name-style="western"><surname>Paquin</surname><given-names>P</given-names></name><name name-style="western"><surname>Cokendolpher</surname><given-names>J</given-names></name><name name-style="western"><surname>Campbell</surname><given-names>J</given-names></name><name name-style="western"><surname>Roderick</surname><given-names>G</given-names></name><name name-style="western"><surname>Gillespie</surname><given-names>R</given-names></name><name name-style="western"><surname>Griswold</surname><given-names>CE</given-names></name></person-group> (<year>2011</year>)<article-title> Systematics and evolution of the spider genus <italic>Neoleptoneta</italic> (Araneae: Leptonetidae) with a discussion of the morphology and relationships for the North American Leptonetidae.</article-title><source>Invertebrate Systematics </source><volume>25</volume>: <fpage>334</fpage>-<lpage>388</lpage>. <ext-link ext-link-type="uri" xlink:href="http://dx.doi.org/10.1071/IS11014" xlink:type="simple">doi: 10.1071/IS11014</ext-link></mixed-citation></ref><ref id="B35"><mixed-citation xmlns:xlink="http://www.w3.org/1999/xlink" xlink:type="simple"><person-group><name name-style="western"><surname>Platnick</surname><given-names>NI</given-names></name></person-group> (<year>2010</year>)<source> The World Spider Catalog v. 11.0. Maintained at the American Museum of Natural History. <ext-link ext-link-type="uri" xlink:href="http://www.research.amnh.org/iz/spiders/catalog" xlink:type="simple">http://www.research.amnh.org/iz/spiders/catalog</ext-link> [accessed 14 January 2010]</source></mixed-citation></ref><ref id="B37"><mixed-citation xmlns:xlink="http://www.w3.org/1999/xlink" xlink:type="simple"><person-group><name name-style="western"><surname>Reddell</surname><given-names>JR</given-names></name><name name-style="western"><surname>Cokendolpher</surname><given-names>JC</given-names></name></person-group> (<year>2004</year>)<source> The cave spiders (Araneae) of Bexar and Comal Counties, Texas. Texas Memorial Museum Speleological Monographs, 6. Studies on the cave and endogean fauna of North America IV:75–94.</source></mixed-citation></ref></ref-list></tp:taxon-treatment>
